# Supplementary material for: Poly[[hexa­aqua­(μ2-oxalato-κ4 O 1,O 2:O 1′,O 2′)bis­(μ3-pyridine-2,4-dicarboxyl­ato-κ4 N,O 2:O 2′:O 4)dilanthanum(III)] monohydrate]
Source: Acta Crystallogr Sect E Struct Rep Online. 2011 Nov 9;67(Pt 12):m1731–2. doi: 10.1107/S160053681104668X (PMC3238643; doi:10.1107/S160053681104668X)
Supplement: Supplementary file 2 [file e-67-m1731-Isup2.hkl]

# 
# h,k,l, Fc-squared, Fo-squared, sigma(Fo-squared) and status flag 
# 
data_I
_shelx_title ' au12m in P-1' 
_shelx_refln_list_code          4 
_shelx_F_calc_maximum      129.76 
_exptl_crystal_F_000       396.00 
_reflns_d_resolution_high  0.8410 
 
loop_ 
 _symmetry_equiv_pos_as_xyz 
 'x, y, z' 
 '-x, -y, -z' 
 
_cell_length_a     6.4614 
_cell_length_b     6.6844 
_cell_length_c    14.0796 
_cell_angle_alpha  89.735 
_cell_angle_beta   85.266 
_cell_angle_gamma  73.135 
 
_shelx_F_squared_multiplier     1.000 
 
loop_ 
 _refln_index_h 
 _refln_index_k 
 _refln_index_l 
 _refln_F_squared_calc 
 _refln_F_squared_meas 
 _refln_F_squared_sigma 
 _refln_observed_status 
   1   0   0     4204.70     4513.16     94.46 o 
   2   0   0      376.66      400.88      8.92 o 
   3   0   0      587.45      543.94     12.95 o 
   4   0   0     2436.64     2396.89     69.69 o 
   5   0   0      128.75      140.60     17.06 o 
   6   0   0       25.91        5.17     25.28 o 
   7   0   0      906.49      941.22     59.26 o 
  -6   1   0      289.38      248.54     35.27 o 
  -5   1   0     2429.50     2297.14    224.77 o 
  -4   1   0     2453.99     2572.10    124.89 o 
  -3   1   0       17.65       10.31      5.65 o 
  -2   1   0     3102.90     2919.78     98.72 o 
  -1   1   0     1670.02     1696.40     25.57 o 
   0   1   0     4280.92     4557.95     47.27 o 
   1   1   0       25.73       33.44      2.46 o 
   2   1   0     4529.36     4477.41     89.04 o 
   3   1   0     8359.88     9254.71    363.51 o 
   4   1   0      951.98     1228.86     33.72 o 
   5   1   0     1642.25     1566.63     39.87 o 
   6   1   0     1619.67     1927.04     60.22 o 
   7   1   0      133.78      141.39     35.67 o 
  -6   2   0      301.32      293.77     40.29 o 
  -5   2   0     1017.57     1011.97     29.46 o 
  -4   2   0        5.22        6.50     11.73 o 
  -3   2   0      511.17      538.42     24.42 o 
  -2   2   0     4100.13     4170.16    101.40 o 
  -1   2   0      756.74      783.62     10.97 o 
   0   2   0    16838.01    17145.15    322.85 o 
   1   2   0     1993.11     1947.31     41.71 o 
   2   2   0     5139.89     4816.28    115.17 o 
   3   2   0      271.07      376.52     15.12 o 
   4   2   0     4818.63     5181.58    151.29 o 
   5   2   0     2406.62     2365.99    126.18 o 
   6   2   0     1331.82     1391.13     39.03 o 
   7   2   0      549.21      604.95     57.69 o 
  -5   3   0      121.36      163.41     19.78 o 
  -4   3   0     1859.72     1913.14     71.06 o 
  -3   3   0      877.19      889.23     27.43 o 
  -2   3   0       93.83       90.17      8.82 o 
  -1   3   0      985.06      932.26     14.84 o 
   0   3   0    10230.99    10340.50     63.15 o 
   1   3   0     6499.03     6404.99     88.47 o 
   2   3   0     1970.60     1987.20     82.80 o 
   3   3   0     2376.60     2270.80     42.78 o 
   4   3   0     1198.65     1299.20     42.71 o 
   5   3   0      169.01      141.80     16.11 o 
   6   3   0      330.28      303.14     31.89 o 
   7   3   0      954.64     1047.98     56.66 o 
  -5   4   0      484.21      469.23     30.97 o 
  -4   4   0      287.51      268.24     22.21 o 
  -3   4   0        8.19        3.15     14.65 o 
  -2   4   0      925.11      944.78     25.28 o 
  -1   4   0     1983.10     1885.47     31.92 o 
   0   4   0       36.42       23.59      8.20 o 
   1   4   0      163.31      159.04     11.67 o 
   2   4   0     7231.35     7348.18    342.32 o 
   3   4   0     4234.84     4210.55    188.72 o 
   4   4   0        9.85        2.84     12.42 o 
   5   4   0     1119.33     1063.81     69.43 o 
   6   4   0     2134.08     1808.63    107.75 o 
   7   4   0       91.17      120.67     26.90 o 
  -4   5   0       98.50      113.86     23.71 o 
  -3   5   0      474.08      476.60     30.57 o 
  -2   5   0      922.43      942.01     29.45 o 
  -1   5   0      375.34      335.34     26.49 o 
   0   5   0     1619.34     1488.77     28.08 o 
   1   5   0     1015.48     1046.10     25.13 o 
   2   5   0      571.98      564.30     24.46 o 
   3   5   0       54.45       72.31     13.47 o 
   4   5   0     1735.72     1594.65     66.02 o 
   5   5   0     1971.56     2115.31    125.62 o 
   6   5   0      300.18      308.75     28.50 o 
   7   5   0      214.31      211.64     37.89 o 
  -3   6   0      466.78      508.95     41.45 o 
  -2   6   0        0.30       19.83     23.74 o 
  -1   6   0      143.92      171.98     25.78 o 
   0   6   0      222.70      245.96     23.55 o 
   1   6   0      230.52      241.04     19.11 o 
   2   6   0      918.96      884.90     24.30 o 
   3   6   0     2485.02     2414.23     57.10 o 
   4   6   0      938.12      895.31     40.19 o 
   5   6   0      100.30      136.27     25.75 o 
   6   6   0      748.41      873.40     42.83 o 
  -1   7   0      670.90      681.93     44.19 o 
   0   7   0       65.53       77.98     26.25 o 
   1   7   0      133.31      150.57     22.60 o 
   2   7   0      860.46      891.09     52.79 o 
   3   7   0      770.41      824.29     33.64 o 
   4   7   0        1.30        3.35     19.51 o 
   5   7   0      329.51      338.93     43.98 o 
  -5  -7   1       82.38       98.78     28.68 o 
  -4  -7   1      763.11      805.25     34.40 o 
  -3  -7   1      928.42      964.83     34.23 o 
  -2  -7   1       90.00      109.87     22.42 o 
  -1  -7   1      325.07      369.07     26.40 o 
   0  -7   1      777.87      814.18     44.04 o 
   1  -7   1       38.44       10.14     28.94 o 
  -6  -6   1      730.67      655.53     64.54 o 
  -5  -6   1     1552.22     1573.32    138.39 o 
  -4  -6   1     1011.41      951.18     48.09 o 
  -3  -6   1        4.29        6.65     14.39 o 
  -2  -6   1     1320.03     1329.06     36.63 o 
  -1  -6   1     1104.70     1126.45     39.40 o 
   0  -6   1      948.08      882.36     37.12 o 
   1  -6   1       31.55       43.66     23.19 o 
   2  -6   1      644.40      700.63     48.14 o 
   3  -6   1      149.24      146.48     33.12 o 
  -7  -5   1      207.75      233.53     41.47 o 
  -6  -5   1     1462.48     1360.48     92.07 o 
  -5  -5   1     1154.40     1073.26     78.45 o 
  -4  -5   1        8.66        8.35     16.26 o 
  -3  -5   1     1451.06     1361.90     41.36 o 
  -2  -5   1     1516.80     1489.73     28.90 o 
  -1  -5   1        1.24        0.00     10.48 o 
   0  -5   1      443.57      422.32     20.15 o 
   1  -5   1      985.79      931.05     34.98 o 
   2  -5   1      454.51      458.53     25.92 o 
   3  -5   1        4.29        5.98     17.98 o 
   4  -5   1      515.80      511.04     32.21 o 
  -7  -4   1     1280.90     1284.69     71.71 o 
  -6  -4   1       43.31       33.25     20.28 o 
  -5  -4   1      211.39      171.13     19.38 o 
  -4  -4   1     2931.64     2776.82     83.18 o 
  -3  -4   1     1875.90     1745.93     99.48 o 
  -2  -4   1       20.70       15.49      9.44 o 
  -1  -4   1      948.96      905.29     20.20 o 
   0  -4   1     7678.62     8020.72    291.40 o 
   1  -4   1      770.55      711.44     16.44 o 
   2  -4   1      355.57      360.85     20.10 o 
   3  -4   1      386.78      372.92     23.52 o 
   4  -4   1      960.60     1014.10     33.32 o 
   5  -4   1       28.45       36.51     20.84 o 
  -7  -3   1      244.74      214.55     48.17 o 
  -6  -3   1     1034.16     1032.08     33.80 o 
  -5  -3   1     2962.57     2894.13    111.16 o 
  -4  -3   1     3189.62     3392.27    103.28 o 
  -3  -3   1      222.23      225.89     13.30 o 
  -2  -3   1     3726.71     3899.18    127.74 o 
  -1  -3   1    10559.33    10082.39    222.11 o 
   0  -3   1     2763.22     2692.78     28.74 o 
   1  -3   1        5.77        5.23      6.07 o 
   2  -3   1     1020.87      971.03     14.42 o 
   3  -3   1     1177.20     1184.99     26.71 o 
   4  -3   1       61.21       52.25     14.52 o 
   5  -3   1      441.68      415.04     27.43 o 
  -7  -2   1      547.39      563.07     53.51 o 
  -6  -2   1     1088.00     1267.23     41.93 o 
  -5  -2   1     1073.88     1117.40     29.36 o 
  -4  -2   1      140.20      137.11     13.08 o 
  -3  -2   1     3861.17     3726.25    141.38 o 
  -2  -2   1     3533.91     3626.13     54.69 o 
  -1  -2   1      884.13      990.03     14.16 o 
   0  -2   1    15854.18    15778.90     83.01 o 
   1  -2   1     2187.14     2239.26     33.61 o 
   2  -2   1     3038.22     2986.91     34.83 o 
   3  -2   1       20.92        2.43      9.51 o 
   4  -2   1     2481.72     2352.49     38.84 o 
   5  -2   1      854.55      885.91     57.62 o 
   6  -2   1      340.53      328.92     40.28 o 
  -7  -1   1     1164.91     1223.03     63.49 o 
  -6  -1   1      336.62      367.45     40.50 o 
  -5  -1   1      365.19      374.58     17.67 o 
  -4  -1   1     3269.16     3620.75     70.21 o 
  -3  -1   1     2709.48     2998.22     97.88 o 
  -2  -1   1     1888.49     2011.86     63.13 o 
  -1  -1   1     3273.67     3862.20     78.76 o 
   0  -1   1    12483.13    12433.04    192.24 o 
   1  -1   1     5852.24     5782.36     62.94 o 
   2  -1   1     1211.35     1192.66     40.79 o 
   3  -1   1     6248.60     6726.54    185.93 o 
   4  -1   1     1007.82      990.08     31.26 o 
   5  -1   1      166.44      167.02     15.69 o 
   6  -1   1      363.39      341.43     38.10 o 
   7  -1   1      337.48      309.13     44.56 o 
  -7   0   1       38.48       15.12     33.41 o 
  -6   0   1      239.89      268.08     34.52 o 
  -5   0   1     2710.54     2717.71     60.48 o 
  -4   0   1     1009.28     1012.23     73.50 o 
  -3   0   1        2.90        6.45      5.85 o 
  -2   0   1     7748.53     8751.84    264.07 o 
  -1   0   1    10554.55    11736.59    388.98 o 
   0   0   1      781.32      534.18    151.38 o 
   1   0   1     1169.46     1270.68     16.17 o 
   2   0   1     4321.25     4504.73     72.56 o 
   3   0   1     2863.12     3233.34     99.85 o 
   4   0   1      146.00      173.01     11.81 o 
   5   0   1     1414.90     1389.03    109.73 o 
   6   0   1     2373.22     2196.73     66.28 o 
   7   0   1       83.87       83.08     34.62 o 
  -6   1   1      848.72      719.58     50.16 o 
  -5   1   1      314.56      284.62     34.94 o 
  -4   1   1     1089.77     1118.98    126.61 o 
  -3   1   1     3040.38     3198.04    111.54 o 
  -2   1   1     7217.22     7638.46    203.73 o 
  -1   1   1     3233.16     3201.54     43.10 o 
   0   1   1     5267.33     5332.53    142.09 o 
   1   1   1    14140.89    14434.14    175.47 o 
   2   1   1      611.19      607.37     12.55 o 
   3   1   1       24.04       25.02      7.10 o 
   4   1   1     2501.32     2705.09     56.47 o 
   5   1   1     1840.34     1915.98     28.32 o 
   6   1   1      213.94      241.33     22.09 o 
   7   1   1      153.25      191.13     37.12 o 
  -6   2   1      112.20       89.10     34.99 o 
  -5   2   1      119.58      180.68     30.08 o 
  -4   2   1     1632.18     1668.48     77.13 o 
  -3   2   1     1283.42     1387.15     43.20 o 
  -2   2   1      140.85      155.59      8.80 o 
  -1   2   1     7106.97     7421.27    104.18 o 
   0   2   1      568.59      566.59      9.34 o 
   1   2   1     3040.77     3137.74     70.45 o 
   2   2   1     2090.88     2395.42     93.13 o 
   3   2   1     9960.87     9525.02    310.30 o 
   4   2   1     2784.65     2875.17     56.77 o 
   5   2   1        0.97        5.94     12.14 o 
   6   2   1     1120.88     1122.96     24.67 o 
   7   2   1      897.88      986.03     56.74 o 
  -5   3   1      372.32      386.60     32.05 o 
  -4   3   1      374.44      360.66     23.66 o 
  -3   3   1      235.26      225.85     15.82 o 
  -2   3   1     2108.89     2062.14     33.39 o 
  -1   3   1     5055.09     5072.95     66.32 o 
   0   3   1       81.59       97.23      7.02 o 
   1   3   1     2730.75     2659.09     55.24 o 
   2   3   1     8104.07     8271.15     75.05 o 
   3   3   1     3170.72     3211.61     48.01 o 
   4   3   1        2.21       14.44      8.96 o 
   5   3   1     1680.15     1806.35     37.15 o 
   6   3   1     2316.95     2151.16     81.19 o 
   7   3   1      248.75      234.07     37.94 o 
  -5   4   1       44.61       41.21     28.05 o 
  -4   4   1      253.78      269.84     21.54 o 
  -3   4   1     1802.63     1843.12    101.17 o 
  -2   4   1      916.57      878.93     40.85 o 
  -1   4   1      869.39      850.43     18.38 o 
   0   4   1      384.76      328.85     13.52 o 
   1   4   1     3730.03     3305.93    107.15 o 
   2   4   1      573.23      654.94     28.43 o 
   3   4   1      705.47      701.10     39.39 o 
   4   4   1     1176.31     1163.19     75.68 o 
   5   4   1     1523.99     1472.65     38.00 o 
   6   4   1        0.39        0.00     17.94 o 
   7   4   1      452.40      413.73     32.57 o 
  -4   5   1      363.37      381.11     36.59 o 
  -3   5   1      296.27      277.19     24.23 o 
  -2   5   1       14.53       18.82     16.37 o 
  -1   5   1     1209.75     1235.76     37.08 o 
   0   5   1     1056.75     1050.94     25.64 o 
   1   5   1       11.60        4.91     11.46 o 
   2   5   1      386.02      341.56     21.02 o 
   3   5   1     3636.58     3623.81    188.58 o 
   4   5   1     1500.74     1324.85     61.83 o 
   5   5   1        0.30       10.30     17.23 o 
   6   5   1     1204.81     1160.18     91.53 o 
   7   5   1      965.09      949.54     62.84 o 
  -3   6   1       46.77       64.74     30.73 o 
  -2   6   1      422.98      453.18     37.36 o 
  -1   6   1      734.51      835.16     38.16 o 
   0   6   1        1.97        3.20     16.72 o 
   1   6   1     1194.02     1155.82     38.47 o 
   2   6   1     1906.15     1874.11     67.77 o 
   3   6   1     1078.57     1056.96     39.83 o 
   4   6   1        4.65        0.00     17.07 o 
   5   6   1      694.49      666.54     37.17 o 
   6   6   1      782.75      784.21     56.11 o 
  -1   7   1        9.37       22.39     25.63 o 
   0   7   1       97.30      110.98     28.46 o 
   1   7   1      581.86      636.96     33.84 o 
   2   7   1      205.97      197.74     23.14 o 
   3   7   1      324.35      280.13     25.10 o 
   4   7   1      714.53      789.16     34.84 o 
   5   7   1      542.73      593.09     43.28 o 
  -5  -7   2     1000.43      985.81     47.32 o 
  -4  -7   2      699.87      643.71     33.68 o 
  -3  -7   2       41.14       34.95     19.92 o 
  -2  -7   2      770.03      821.83     32.45 o 
  -1  -7   2      566.01      603.87     32.39 o 
   0  -7   2       94.79      107.44     26.85 o 
   1  -7   2       22.19       34.98     27.44 o 
  -6  -6   2     1024.53      944.47     45.14 o 
  -5  -6   2      450.25      458.81     34.33 o 
  -4  -6   2        1.15       11.38     17.05 o 
  -3  -6   2      905.30      888.67     33.88 o 
  -2  -6   2     1109.17     1130.88     30.60 o 
  -1  -6   2       34.19       29.29     14.63 o 
   0  -6   2      992.53      917.51     52.63 o 
   1  -6   2      705.50      712.40     38.97 o 
   2  -6   2      141.43      183.11     29.19 o 
   3  -6   2        0.21        0.00     28.90 o 
  -6  -5   2      100.27      127.05     23.85 o 
  -5  -5   2      585.95      576.16     45.03 o 
  -4  -5   2     2420.73     2371.44     77.23 o 
  -3  -5   2      886.14      876.46     26.97 o 
  -2  -5   2       15.81       26.68     11.98 o 
  -1  -5   2     1218.06     1160.76     25.44 o 
   0  -5   2     2552.01     2440.73     34.56 o 
   1  -5   2      878.28      817.75     34.42 o 
   2  -5   2       77.14       82.33     25.82 o 
   3  -5   2      739.27      736.28     32.50 o 
   4  -5   2       78.53       63.09     24.36 o 
  -7  -4   2      106.75       95.02     27.70 o 
  -6  -4   2      545.03      528.55     34.09 o 
  -5  -4   2     2357.82     2186.13     75.38 o 
  -4  -4   2     1274.38     1203.56     33.62 o 
  -3  -4   2      505.33      459.59     19.53 o 
  -2  -4   2     3632.63     3449.80     82.86 o 
  -1  -4   2     1602.61     1579.00     25.54 o 
   0  -4   2        5.59        1.53      7.21 o 
   1  -4   2     1081.98     1087.63     18.82 o 
   2  -4   2     2549.77     2466.16     45.67 o 
   3  -4   2     1108.47     1052.04     28.92 o 
   4  -4   2        1.96        2.55     16.94 o 
   5  -4   2      307.95      297.20     36.30 o 
  -7  -3   2      911.56      898.36     58.48 o 
  -6  -3   2     1662.56     1743.24    120.58 o 
  -5  -3   2      340.12      348.73     19.83 o 
  -4  -3   2      299.72      280.49     16.69 o 
  -3  -3   2     4384.83     4337.29    103.31 o 
  -2  -3   2     5623.22     5664.07     85.09 o 
  -1  -3   2      395.29      424.07     13.98 o 
   0  -3   2     3806.06     3922.47     72.50 o 
   1  -3   2     4205.03     4453.54     91.32 o 
   2  -3   2      171.35      168.06     12.66 o 
   3  -3   2       52.25       48.32     13.28 o 
   4  -3   2      726.20      728.93     22.94 o 
   5  -3   2      782.12      804.73     32.37 o 
  -7  -2   2     1431.97     1561.04     66.72 o 
  -6  -2   2       30.91       40.51     19.89 o 
  -5  -2   2     1028.93     1060.73     30.61 o 
  -4  -2   2     4356.21     4493.56     89.25 o 
  -3  -2   2     4099.97     4250.84    262.94 o 
  -2  -2   2      422.27      471.02     17.61 o 
  -1  -2   2      382.42      332.57      8.46 o 
   0  -2   2     3180.13     3101.06     48.39 o 
   1  -2   2       15.22       17.76      4.15 o 
   2  -2   2     2261.23     2246.14     41.18 o 
   3  -2   2     4344.57     4148.06     39.16 o 
   4  -2   2     1251.52     1331.76     28.99 o 
   5  -2   2       27.66       22.45     14.92 o 
   6  -2   2      230.07      224.15     26.90 o 
  -7  -1   2        1.09        0.33     31.07 o 
  -6  -1   2      498.69      513.14     43.47 o 
  -5  -1   2     1871.86     2012.34     36.90 o 
  -4  -1   2      820.63      892.52     23.61 o 
  -3  -1   2     3910.75     4187.08     53.44 o 
  -2  -1   2    12911.89    13504.34     84.14 o 
  -1  -1   2     5904.26     6386.09    181.70 o 
   0  -1   2      217.42      253.12      5.60 o 
   1  -1   2     2436.12     2597.72     30.47 o 
   2  -1   2     8249.12     7847.28    148.12 o 
   3  -1   2     4783.18     4720.44    160.64 o 
   4  -1   2       79.78       76.69     12.18 o 
   5  -1   2     1207.99     1210.17     67.16 o 
   6  -1   2      872.86      799.32     39.07 o 
   7  -1   2       77.43       82.21     38.48 o 
  -7   0   2      589.87      608.44     55.34 o 
  -6   0   2      555.08      545.29     45.49 o 
  -5   0   2      410.79      370.68     36.29 o 
  -4   0   2     1812.82     1991.60     75.20 o 
  -3   0   2     7559.52     8527.35    369.56 o 
  -2   0   2     9290.15    10769.63    415.93 o 
  -1   0   2     1609.67     1821.80     20.22 o 
   0   0   2     5567.21     5444.57    182.72 o 
   1   0   2     5068.61     5189.98     40.62 o 
   2   0   2      278.20      277.17      9.21 o 
   3   0   2     1076.28     1018.45     15.60 o 
   4   0   2     2724.50     2854.75     28.85 o 
   5   0   2     1923.49     1880.12    116.40 o 
   6   0   2      178.16      149.22     22.84 o 
   7   0   2      380.99      329.44     42.19 o 
  -6   1   2        8.01        0.00     26.93 o 
  -5   1   2      530.05      489.62     39.36 o 
  -4   1   2     2801.06     2910.59    113.52 o 
  -3   1   2      410.88      465.26     14.70 o 
  -2   1   2      865.55     1012.27     30.49 o 
  -1   1   2     2428.10     2473.65     62.87 o 
   0   1   2     5954.13     5970.80     91.92 o 
   1   1   2      239.03      169.68      9.24 o 
   2   1   2     6069.43     6474.56    141.77 o 
   3   1   2     7641.74     8566.92    104.86 o 
   4   1   2     1404.71     1509.76     35.86 o 
   5   1   2       32.27       29.36     10.97 o 
   6   1   2     1148.55     1095.73     36.52 o 
   7   1   2     1006.44     1095.88     58.59 o 
  -6   2   2      281.65      251.42     39.80 o 
  -5   2   2     1043.10     1014.50     48.88 o 
  -4   2   2      138.84      154.97     15.32 o 
  -3   2   2     1555.77     1670.54     69.51 o 
  -2   2   2     4790.33     4833.06     54.57 o 
  -1   2   2     7753.97     8354.07     77.21 o 
   0   2   2        5.35        7.87      4.13 o 
   1   2   2       46.82       41.82      4.48 o 
   2   2   2     5848.74     6546.72    319.67 o 
   3   2   2     2821.76     2589.30     29.30 o 
   4   2   2      836.26      716.77     21.36 o 
   5   2   2     2870.99     2766.91    104.26 o 
   6   2   2     1633.01     1768.27     32.93 o 
   7   2   2       28.55       18.24     30.25 o 
  -5   3   2       56.50       43.19     23.21 o 
  -4   3   2      506.08      534.97     26.53 o 
  -3   3   2     2112.05     2088.59     86.91 o 
  -2   3   2     2596.39     2555.69     35.37 o 
  -1   3   2      212.63      194.12     10.70 o 
   0   3   2     6151.81     6435.26     92.98 o 
   1   3   2     3692.83     3379.92     93.59 o 
   2   3   2     3120.62     3219.18     53.53 o 
   3   3   2      723.29      624.94     34.46 o 
   4   3   2     1796.14     1753.75     46.09 o 
   5   3   2     1687.88     1811.46     54.58 o 
   6   3   2        5.06        0.00     17.27 o 
   7   3   2     1020.28     1056.03     54.30 o 
  -5   4   2      291.47      293.58     33.93 o 
  -4   4   2      349.78      359.33     24.86 o 
  -3   4   2      191.65      172.59     17.49 o 
  -2   4   2      112.03      112.88     14.29 o 
  -1   4   2     2064.76     2026.73     42.43 o 
   0   4   2     2790.27     2917.02     61.32 o 
   1   4   2      790.26      733.05     24.23 o 
   2   4   2     2615.39     2367.66     32.77 o 
   3   4   2     3184.84     3306.27    139.84 o 
   4   4   2      299.64      304.26     38.72 o 
   5   4   2       12.59        6.74     16.17 o 
   6   4   2     1682.69     1601.93     71.98 o 
   7   4   2      970.61      918.45     58.71 o 
  -4   5   2       26.79       16.69     28.74 o 
  -3   5   2       40.38       37.13     19.25 o 
  -2   5   2      842.19      854.61     29.58 o 
  -1   5   2      217.60      216.39     15.44 o 
   0   5   2       24.28       32.49     13.32 o 
   1   5   2     1127.99     1069.87     28.61 o 
   2   5   2     3012.20     3046.98     90.24 o 
   3   5   2      499.11      529.35     22.27 o 
   4   5   2      249.98      321.12     25.05 o 
   5   5   2     2123.44     1975.07    151.73 o 
   6   5   2      893.39      835.91     52.20 o 
   7   5   2        1.51        1.99     26.55 o 
  -2   6   2      206.38      182.28     27.24 o 
  -1   6   2      181.57      194.18     25.87 o 
   0   6   2     1283.54     1283.46     56.62 o 
   1   6   2     1804.17     1964.66     60.44 o 
   2   6   2      208.11      222.80     18.75 o 
   3   6   2       35.62       37.75     15.55 o 
   4   6   2      924.85      879.37     38.17 o 
   5   6   2      667.33      625.23     54.36 o 
   6   6   2       58.93       38.33     34.27 o 
  -1   7   2      313.90      327.72     35.23 o 
   0   7   2      396.30      414.10     34.75 o 
   1   7   2       56.13       53.40     21.30 o 
   2   7   2      538.87      578.90     30.16 o 
   3   7   2      794.87      776.62     32.65 o 
   4   7   2      243.51      298.65     40.38 o 
   5   7   2       44.00       35.20     39.74 o 
  -5  -7   3      119.30       87.23     29.91 o 
  -4  -7   3      271.93      305.80     26.84 o 
  -3  -7   3      997.36     1029.84     35.88 o 
  -2  -7   3      473.54      476.43     29.20 o 
  -1  -7   3        1.08        0.00     25.70 o 
   0  -7   3      452.07      444.24     36.82 o 
   1  -7   3      515.30      527.34     44.59 o 
  -6  -6   3       23.70       21.21     27.21 o 
  -5  -6   3      257.94      230.63     28.26 o 
  -4  -6   3     1042.80     1046.95     34.36 o 
  -3  -6   3      826.04      805.54     29.89 o 
  -2  -6   3      189.64      169.75     18.18 o 
  -1  -6   3      881.20      930.41     28.28 o 
   0  -6   3     1138.83     1148.80     42.13 o 
   1  -6   3       31.86       38.11     23.15 o 
   2  -6   3      105.78       97.03     27.90 o 
   3  -6   3      230.62      188.58     34.37 o 
  -6  -5   3      864.29      783.52     40.14 o 
  -5  -5   3     1602.14     1601.39     52.41 o 
  -4  -5   3      651.67      618.24     26.26 o 
  -3  -5   3      223.28      254.79     18.31 o 
  -2  -5   3     1462.56     1521.81     42.57 o 
  -1  -5   3      723.84      661.13     22.49 o 
   0  -5   3        0.48        0.00     11.62 o 
   1  -5   3     1394.51     1243.20     39.28 o 
   2  -5   3     1157.90     1179.24     41.36 o 
   3  -5   3      328.98      329.99     23.83 o 
   4  -5   3       53.94       28.01     22.72 o 
  -7  -4   3     1083.76     1057.18     47.28 o 
  -6  -4   3      851.95      795.96     53.56 o 
  -5  -4   3      506.42      495.90     28.94 o 
  -4  -4   3     1828.65     1729.73     58.62 o 
  -3  -4   3     5180.30     5088.52    275.82 o 
  -2  -4   3     1751.80     1678.80     45.63 o 
  -1  -4   3      117.61      137.75     11.45 o 
   0  -4   3     2137.33     2201.69     67.93 o 
   1  -4   3     2344.77     2347.63     52.54 o 
   2  -4   3      444.07      449.24     21.30 o 
   3  -4   3       74.00       76.32     16.88 o 
   4  -4   3      931.48      880.79     31.98 o 
   5  -4   3      144.03      144.74     25.40 o 
  -7  -3   3      777.38      833.19     60.13 o 
  -6  -3   3        5.82        6.55     18.34 o 
  -5  -3   3     1384.42     1351.44     55.84 o 
  -4  -3   3     4945.06     4978.94    188.96 o 
  -3  -3   3     1363.78     1414.84     50.95 o 
  -2  -3   3       98.44      109.91      7.80 o 
  -1  -3   3     3870.63     4002.93    107.50 o 
   0  -3   3     3407.31     3552.88     70.82 o 
   1  -3   3        1.73        0.00      5.96 o 
   2  -3   3     1095.06     1122.80     23.42 o 
   3  -3   3     1928.64     1910.92     36.47 o 
   4  -3   3      674.37      700.26     27.64 o 
   5  -3   3        0.46        0.00     19.29 o 
  -7  -2   3       10.78        3.99     36.20 o 
  -6  -2   3      853.50      851.35     34.48 o 
  -5  -2   3     2558.80     2679.68    159.05 o 
  -4  -2   3      276.28      269.47     22.32 o 
  -3  -2   3      894.00      946.31     44.22 o 
  -2  -2   3     2344.39     2432.32     70.14 o 
  -1  -2   3     5548.78     5704.68     84.88 o 
   0  -2   3     3309.26     3699.48    129.36 o 
   1  -2   3     3565.95     3817.99     58.16 o 
   2  -2   3     6494.26     6443.26     44.13 o 
   3  -2   3     1337.99     1278.95     32.46 o 
   4  -2   3      340.29      343.38     20.71 o 
   5  -2   3      720.36      716.10     29.10 o 
   6  -2   3      591.48      589.84     30.38 o 
  -7  -1   3      668.19      729.43     57.29 o 
  -6  -1   3      587.28      670.96     46.44 o 
  -5  -1   3      111.25      131.15     17.42 o 
  -4  -1   3     2735.55     2909.75     41.08 o 
  -3  -1   3     7819.58     8614.38    171.63 o 
  -2  -1   3     5703.06     6443.05    408.57 o 
  -1  -1   3       36.13       39.49      4.15 o 
   0  -1   3     5345.66     5483.81     32.20 o 
   1  -1   3     1913.87     2022.63     14.82 o 
   2  -1   3     1659.24     1701.43     21.43 o 
   3  -1   3     2383.72     2453.18     49.16 o 
   4  -1   3     2680.76     2524.50     54.32 o 
   5  -1   3      938.28      991.48     34.08 o 
   6  -1   3        0.03        7.48     20.35 o 
  -7   0   3      178.40      193.37     41.03 o 
  -6   0   3        3.08        0.00     26.30 o 
  -5   0   3     1942.88     1924.06    116.91 o 
  -4   0   3     4165.52     4023.86    269.93 o 
  -3   0   3     1980.83     2190.04     84.40 o 
  -2   0   3       14.29       19.04      5.70 o 
  -1   0   3     7467.41     8042.24     44.31 o 
   0   0   3     4003.87     3745.62     47.71 o 
   1   0   3     2102.29     1915.67     28.86 o 
   2   0   3     2415.27     2397.64     55.12 o 
   3   0   3     6367.38     6849.11    152.35 o 
   4   0   3      293.70      301.39     19.84 o 
   5   0   3        0.74        2.75     13.90 o 
   6   0   3     1529.27     1570.35     65.86 o 
   7   0   3      573.60      524.27     53.65 o 
  -6   1   3      461.55      480.19     47.05 o 
  -5   1   3     1316.91     1309.27     52.97 o 
  -4   1   3       20.12       14.06     12.87 o 
  -3   1   3      799.35      813.28     30.81 o 
  -2   1   3     6673.14     6921.95    225.76 o 
  -1   1   3     5763.65     5649.99     64.77 o 
   0   1   3      417.68      414.46      8.45 o 
   1   1   3     5790.14     5565.57    253.34 o 
   2   1   3     9373.88     9822.91    438.77 o 
   3   1   3      598.36      650.32     31.42 o 
   4   1   3      296.35      378.55     23.14 o 
   5   1   3     2174.61     1960.75     91.63 o 
   6   1   3     1373.91     1454.77     41.42 o 
   7   1   3       11.64       10.09     31.86 o 
  -6   2   3      546.89      478.06     52.39 o 
  -5   2   3        4.55        0.00     25.41 o 
  -4   2   3      561.24      531.00     38.91 o 
  -3   2   3     2229.30     2311.58     71.13 o 
  -2   2   3     1327.14     1371.95     53.71 o 
  -1   2   3     1758.62     1740.65     17.87 o 
   0   2   3     4317.48     4142.02     30.99 o 
   1   2   3    10203.30    10267.12    159.72 o 
   2   2   3       40.65       39.05      6.01 o 
   3   2   3     2653.26     2991.34     33.08 o 
   4   2   3     3415.62     3417.76     70.29 o 
   5   2   3     2130.69     2057.87     51.29 o 
   6   2   3      170.04      113.84     20.47 o 
   7   2   3      653.20      758.33     41.49 o 
  -5   3   3      356.83      401.06     47.00 o 
  -4   3   3      817.03      829.60     35.38 o 
  -3   3   3      660.68      647.11     23.09 o 
  -2   3   3     1115.92     1105.54     19.99 o 
  -1   3   3     4118.46     4052.19     29.52 o 
   0   3   3     2460.69     2642.11     33.57 o 
   1   3   3      637.67      607.98     22.62 o 
   2   3   3     1977.20     2096.83     22.06 o 
   3   3   3     3327.49     2947.84     98.93 o 
   4   3   3      929.73     1007.34     21.81 o 
   5   3   3      473.00      426.06     18.23 o 
   6   3   3     1755.52     1910.61    112.22 o 
   7   3   3      718.76      746.61     39.75 o 
  -4   4   3       43.76       23.67     22.67 o 
  -3   4   3      410.54      416.83     23.85 o 
  -2   4   3     1470.76     1419.51     29.55 o 
  -1   4   3     1228.55     1215.72     21.90 o 
   0   4   3        8.80        8.15      8.42 o 
   1   4   3     2629.10     2513.15     99.94 o 
   2   4   3     1915.53     1859.58     35.15 o 
   3   4   3      189.57      232.42     14.03 o 
   4   4   3      517.09      475.81     30.00 o 
   5   4   3     2202.78     2352.43     44.57 o 
   6   4   3      677.98      583.42     50.11 o 
   7   4   3        0.69        0.00     32.82 o 
  -4   5   3      117.80      116.73     32.93 o 
  -3   5   3      253.33      258.27     24.02 o 
  -2   5   3        6.70        9.04     16.51 o 
  -1   5   3      563.42      564.89     22.12 o 
   0   5   3     2038.68     1968.57     35.27 o 
   1   5   3     2754.01     2719.87     53.09 o 
   2   5   3       75.89      100.37     13.89 o 
   3   5   3     1195.37     1184.82     37.21 o 
   4   5   3     2011.12     2105.92     42.23 o 
   5   5   3      873.14      778.50     50.30 o 
   6   5   3       76.41       75.76     34.54 o 
   7   5   3      630.72      567.94     61.24 o 
  -2   6   3      158.51      201.81     30.17 o 
  -1   6   3      974.77      982.92     48.41 o 
   0   6   3      572.99      580.08     28.07 o 
   1   6   3        0.41        0.00     15.91 o 
   2   6   3      635.17      687.30     53.71 o 
   3   6   3     1257.04     1258.55     65.67 o 
   4   6   3      399.42      333.16     38.33 o 
   5   6   3      231.18      191.65     40.22 o 
   6   6   3      840.92      871.90     61.68 o 
  -1   7   3      104.74       99.18     31.72 o 
   0   7   3        4.41       22.14     26.83 o 
   1   7   3      479.78      524.97     35.01 o 
   2   7   3      366.87      390.14     25.48 o 
   3   7   3        8.61        9.06     22.88 o 
   4   7   3      331.85      376.97     46.05 o 
   5   7   3      990.17     1025.06     66.56 o 
  -4  -7   4     1241.10     1214.16     40.67 o 
  -3  -7   4      218.11      229.03     25.22 o 
  -2  -7   4       28.83       23.70     19.77 o 
  -1  -7   4      349.02      370.34     35.24 o 
   0  -7   4      467.10      509.12     43.05 o 
   1  -7   4        7.81       12.93     31.30 o 
  -5  -6   4     1172.52     1124.44     83.41 o 
  -4  -6   4      212.32      219.67     22.70 o 
  -3  -6   4      351.86      374.36     24.05 o 
  -2  -6   4     1723.58     1678.14     36.18 o 
  -1  -6   4      882.96      956.52     30.23 o 
   0  -6   4       11.23       28.13     23.06 o 
   1  -6   4      281.17      295.61     30.58 o 
   2  -6   4      209.71      207.16     31.40 o 
  -6  -5   4      487.50      468.09     65.29 o 
  -5  -5   4        0.26        9.06     19.47 o 
  -4  -5   4     1257.72     1212.77     43.16 o 
  -3  -5   4     1772.87     1821.20     33.47 o 
  -2  -5   4     1400.19     1372.03     29.46 o 
  -1  -5   4      327.30      355.16     21.51 o 
   0  -5   4     2205.40     2148.42     75.50 o 
   1  -5   4     1649.23     1461.34     40.95 o 
   2  -5   4      104.50      104.35     22.11 o 
   3  -5   4      270.85      309.41     30.95 o 
   4  -5   4      282.58      291.07     28.55 o 
  -7  -4   4      533.53      538.14     41.82 o 
  -6  -4   4        3.88        0.00     21.46 o 
  -5  -4   4     1398.74     1345.67     39.67 o 
  -4  -4   4     4050.57     3934.12     56.32 o 
  -3  -4   4      156.96      178.12     15.06 o 
  -2  -4   4      343.70      333.46     18.32 o 
  -1  -4   4     2607.23     2460.12     32.01 o 
   0  -4   4     1392.60     1367.57     27.66 o 
   1  -4   4      352.44      349.26     17.87 o 
   2  -4   4      924.07      915.70     35.33 o 
   3  -4   4     1415.12     1472.85     34.04 o 
   4  -4   4      123.10      117.51     21.61 o 
   5  -4   4       73.07       41.41     23.99 o 
  -7  -3   4       24.52       16.13     34.26 o 
  -6  -3   4     1184.57     1254.48     39.69 o 
  -5  -3   4     2471.73     2372.05     92.95 o 
  -4  -3   4      448.47      462.19     24.66 o 
  -3  -3   4     1116.60     1148.83     45.68 o 
  -2  -3   4     3517.43     3534.34     36.38 o 
  -1  -3   4     2413.79     2358.62     78.42 o 
   0  -3   4      866.75      900.73     23.08 o 
   1  -3   4     1368.83     1566.46     49.89 o 
   2  -3   4     2574.43     2398.96     42.76 o 
   3  -3   4      154.36      136.08     15.13 o 
   4  -3   4       69.23       71.58     15.96 o 
   5  -3   4      740.44      786.12     33.19 o 
  -7  -2   4      710.64      728.81     56.15 o 
  -6  -2   4     1008.96     1051.84     37.84 o 
  -5  -2   4      100.95      116.63     17.38 o 
  -4  -2   4     1707.98     1844.61     36.17 o 
  -3  -2   4     3715.17     4011.40     66.54 o 
  -2  -2   4     3655.34     4059.77    172.34 o 
  -1  -2   4      512.74      503.69     15.68 o 
   0  -2   4    12038.94    12285.34    263.85 o 
   1  -2   4     5216.59     5292.51     77.73 o 
   2  -2   4      477.72      454.05     10.82 o 
   3  -2   4     1129.06     1124.20     24.45 o 
   4  -2   4      589.60      503.48     22.34 o 
   5  -2   4      339.38      358.03     24.26 o 
   6  -2   4      104.38       71.75     21.92 o 
  -7  -1   4      468.45      512.97     55.01 o 
  -6  -1   4       65.92       51.68     28.99 o 
  -5  -1   4     1790.65     1835.17     45.29 o 
  -4  -1   4     1883.84     2038.27     45.33 o 
  -3  -1   4      816.95      889.13     28.30 o 
  -2  -1   4     5320.51     5426.03    268.56 o 
  -1  -1   4     5024.09     5396.22    118.79 o 
   0  -1   4     5274.79     5710.05     50.34 o 
   1  -1   4      180.45      185.61      7.93 o 
   2  -1   4     5307.34     5274.59     72.61 o 
   3  -1   4     6297.03     6415.72    113.90 o 
   4  -1   4      890.26      841.85     26.47 o 
   5  -1   4      227.15      194.32     17.69 o 
   6  -1   4     1002.67     1081.13     85.87 o 
  -6   0   4      909.31      850.98     52.51 o 
  -5   0   4     2109.83     2022.84     41.57 o 
  -4   0   4      389.47      406.30     21.89 o 
  -3   0   4     1556.19     1644.60     42.80 o 
  -2   0   4     7118.24     7579.01     96.90 o 
  -1   0   4      156.67      160.61     10.99 o 
   0   0   4      318.09      374.94     10.18 o 
   1   0   4     7923.45     8033.21    168.68 o 
   2   0   4     5211.15     4914.87    110.83 o 
   3   0   4     1333.89     1565.33     48.80 o 
   4   0   4      402.85      370.42     21.14 o 
   5   0   4     1684.54     1568.70     37.92 o 
   6   0   4      420.69      451.44     33.10 o 
   7   0   4       37.11       26.68     26.11 o 
  -6   1   4      356.56      326.51     41.66 o 
  -5   1   4       89.53       60.73     26.58 o 
  -4   1   4     1396.19     1385.22    108.87 o 
  -3   1   4     1959.84     2064.80     87.27 o 
  -2   1   4     1604.34     1812.49     48.12 o 
  -1   1   4      265.04      296.37     10.34 o 
   0   1   4     8335.18     7757.86    172.82 o 
   1   1   4     3805.41     3747.35    111.59 o 
   2   1   4     1336.55     1491.57     38.57 o 
   3   1   4     2925.13     2912.34     32.30 o 
   4   1   4     3346.53     3767.66    142.40 o 
   5   1   4      691.95      553.45     26.85 o 
   6   1   4      147.86      133.15     22.53 o 
   7   1   4      933.16      952.21     43.17 o 
  -6   2   4       92.60       88.18     37.24 o 
  -5   2   4     1103.47     1059.66     54.46 o 
  -4   2   4      799.42      758.92     43.37 o 
  -3   2   4        3.62        8.81      8.98 o 
  -2   2   4     1232.61     1221.59     19.66 o 
  -1   2   4     8826.28     9134.86    156.27 o 
   0   2   4     3974.02     4062.94     68.80 o 
   1   2   4      304.44      493.94     20.37 o 
   2   2   4     6906.19     8052.15    231.47 o 
   3   2   4     6783.12     6873.23    136.67 o 
   4   2   4     1101.51     1010.08     25.46 o 
   5   2   4      228.69      269.23     21.54 o 
   6   2   4     1134.14      980.97     35.72 o 
   7   2   4      404.46      522.98     36.16 o 
  -5   3   4      729.44      672.96     54.48 o 
  -4   3   4       25.49       20.76     19.35 o 
  -3   3   4      752.34      797.54     24.64 o 
  -2   3   4     2944.67     2814.85     52.92 o 
  -1   3   4      709.87      740.92     16.73 o 
   0   3   4      553.33      532.69     20.45 o 
   1   3   4     1116.73      995.98     20.10 o 
   2   3   4     3235.64     3326.39     93.64 o 
   3   3   4      184.44      115.84      9.88 o 
   4   3   4     1139.29      976.53     28.22 o 
   5   3   4     3464.45     3608.94    101.87 o 
   6   3   4      503.83      489.69     47.60 o 
   7   3   4       42.17       28.78     26.28 o 
  -4   4   4      115.74      133.96     26.43 o 
  -3   4   4      757.19      758.71     27.66 o 
  -2   4   4      131.29      129.92     13.39 o 
  -1   4   4      566.70      569.54     18.35 o 
   0   4   4     2331.86     2431.99     73.64 o 
   1   4   4     1167.97      979.12     32.60 o 
   2   4   4      865.70      846.24     38.33 o 
   3   4   4     2891.91     2800.02    104.59 o 
   4   4   4     3115.36     3144.95     35.72 o 
   5   4   4     1272.73     1512.25     54.29 o 
   6   4   4       86.21      146.97     33.72 o 
   7   4   4      686.97      677.39     54.57 o 
  -3   5   4        1.45        0.00     20.41 o 
  -2   5   4      411.87      428.54     27.58 o 
  -1   5   4     1236.43     1274.78     27.45 o 
   0   5   4     1370.53     1393.40     29.19 o 
   1   5   4       39.91       26.54     13.09 o 
   2   5   4     1558.08     1402.53     44.08 o 
   3   5   4     1532.42     1720.35     42.69 o 
   4   5   4       31.43       22.54     21.78 o 
   5   5   4      678.47      709.17     48.07 o 
   6   5   4      943.52      880.63     56.74 o 
  -2   6   4      560.85      628.80     46.54 o 
  -1   6   4      112.50      122.48     26.79 o 
   0   6   4       85.73       66.43     18.57 o 
   1   6   4      635.53      627.80     27.29 o 
   2   6   4      478.05      508.81     25.56 o 
   3   6   4       35.96       29.74     27.11 o 
   4   6   4      848.80      907.44     49.76 o 
   5   6   4     2008.50     1834.97     66.77 o 
   6   6   4      398.75      413.40     47.65 o 
   0   7   4      570.85      589.46     41.50 o 
   1   7   4      415.81      476.54     30.93 o 
   2   7   4       60.13       61.14     27.07 o 
   3   7   4      419.33      391.46     37.64 o 
   4   7   4      582.07      567.10     55.04 o 
   5   7   4      169.02      180.49     44.96 o 
  -4  -7   5        9.34       11.00     22.81 o 
  -3  -7   5      321.70      364.67     28.00 o 
  -2  -7   5      967.29      960.96     36.50 o 
  -1  -7   5      387.30      359.20     35.34 o 
   0  -7   5        5.36       10.16     28.58 o 
  -5  -6   5       39.72       41.72     22.91 o 
  -4  -6   5     1420.24     1336.85     64.31 o 
  -3  -6   5     1307.45     1281.84     34.91 o 
  -2  -6   5      339.51      366.44     24.56 o 
  -1  -6   5       59.88       56.08     16.85 o 
   0  -6   5      706.65      836.88     40.34 o 
   1  -6   5      275.83      262.45     30.16 o 
   2  -6   5       10.07        0.00     27.33 o 
  -6  -5   5      222.30      205.56     36.70 o 
  -5  -5   5      826.04      790.89     38.42 o 
  -4  -5   5     1160.12     1091.37     39.24 o 
  -3  -5   5      396.55      404.31     24.09 o 
  -2  -5   5      790.75      861.03     27.40 o 
  -1  -5   5     3089.32     3044.93     40.23 o 
   0  -5   5      692.04      682.31     24.22 o 
   1  -5   5        0.97        8.08     19.23 o 
   2  -5   5      754.94      742.66     36.60 o 
   3  -5   5      309.19      338.43     32.18 o 
   4  -5   5       98.67      112.54     32.44 o 
  -6  -4   5     1270.52     1226.36     45.36 o 
  -5  -4   5     1716.58     1592.37     67.51 o 
  -4  -4   5       28.50       31.92     16.52 o 
  -3  -4   5     3018.87     2904.66     66.55 o 
  -2  -4   5     3666.24     3604.66     41.11 o 
  -1  -4   5     2742.05     2610.47     33.87 o 
   0  -4   5       26.67       25.83      8.86 o 
   1  -4   5     1115.38     1137.83     33.04 o 
   2  -4   5     2364.26     2365.10     35.98 o 
   3  -4   5       74.63       80.40     19.08 o 
   4  -4   5      223.45      242.27     23.32 o 
   5  -4   5      110.64      101.92     27.09 o 
  -7  -3   5     1177.52     1143.57     68.72 o 
  -6  -3   5      625.95      647.11     30.62 o 
  -5  -3   5      255.49      274.48     18.83 o 
  -4  -3   5     1083.75     1160.82     73.60 o 
  -3  -3   5     3423.83     3459.02    150.95 o 
  -2  -3   5      103.19      103.92      9.06 o 
  -1  -3   5      875.54      931.48     27.05 o 
   0  -3   5     6095.27     6193.85     42.77 o 
   1  -3   5     1775.99     1761.84     30.88 o 
   2  -3   5       14.51       17.04     10.57 o 
   3  -3   5      480.03      481.86     22.58 o 
   4  -3   5     1230.41     1214.68     32.38 o 
   5  -3   5      111.83      113.42     22.40 o 
  -7  -2   5      351.18      417.46     50.00 o 
  -6  -2   5       70.61       69.16     21.10 o 
  -5  -2   5     3012.03     3184.93     59.54 o 
  -4  -2   5      450.39      496.84     24.85 o 
  -3  -2   5       42.21       38.74      9.76 o 
  -2  -2   5     1663.08     1679.14     60.80 o 
  -1  -2   5    11548.02    11538.76    215.30 o 
   0  -2   5     2978.89     2944.12     52.66 o 
   1  -2   5      535.11      575.71     16.25 o 
   2  -2   5     3748.54     3777.48     65.67 o 
   3  -2   5     2880.75     2716.40     61.48 o 
   4  -2   5       82.57       55.30     14.72 o 
   5  -2   5       17.77        5.01     16.38 o 
   6  -2   5      816.47      849.42     36.41 o 
  -7  -1   5      437.48      526.10     60.57 o 
  -6  -1   5     1227.76     1222.21     42.01 o 
  -5  -1   5     4064.49     4158.45     55.94 o 
  -4  -1   5       26.91       45.36     13.72 o 
  -3  -1   5     1269.76     1314.34     32.87 o 
  -2  -1   5     7042.06     7473.21    103.91 o 
  -1  -1   5     1995.86     2145.72     73.98 o 
   0  -1   5      970.14      734.18     12.16 o 
   1  -1   5     2553.48     2759.84     62.63 o 
   2  -1   5     4799.47     4698.15     98.48 o 
   3  -1   5      472.63      463.72     17.76 o 
   4  -1   5     1406.90     1412.03     28.19 o 
   5  -1   5      903.36      854.72     27.86 o 
   6  -1   5      105.37      140.45     26.09 o 
  -6   0   5      264.08      269.26     37.91 o 
  -5   0   5       15.14       15.18     16.55 o 
  -4   0   5      648.31      690.22     42.40 o 
  -3   0   5     2670.29     2731.01    140.41 o 
  -2   0   5      422.79      519.49     37.08 o 
  -1   0   5    11663.16    12129.70    242.09 o 
   0   0   5     3332.70     3406.39     59.54 o 
   1   0   5    10945.33    11267.79    160.87 o 
   2   0   5      370.02      565.33     11.71 o 
   3   0   5     2434.34     2131.29     48.08 o 
   4   0   5     2099.15     2052.38     38.06 o 
   5   0   5     1233.62     1169.24     41.29 o 
   6   0   5      411.81      419.24     33.78 o 
   7   0   5      528.79      565.22     40.03 o 
  -6   1   5       74.96       98.07     35.41 o 
  -5   1   5     2332.06     2366.49     69.89 o 
  -4   1   5     1036.36      974.57     30.28 o 
  -3   1   5        0.18        5.87     12.69 o 
  -2   1   5     1113.96     1035.04     24.48 o 
  -1   1   5     6612.59     6724.93     51.79 o 
   0   1   5      665.77      425.52     41.41 o 
   1   1   5       53.67       26.46      7.05 o 
   2   1   5    12569.69    12712.91    117.07 o 
   3   1   5     4395.64     4260.47    100.45 o 
   4   1   5      271.93      335.75     16.66 o 
   5   1   5      568.82      676.88     29.16 o 
   6   1   5      987.08      898.30     37.50 o 
   7   1   5      398.55      418.88     46.50 o 
  -6   2   5      525.68      552.05     55.64 o 
  -5   2   5      533.47      530.56     46.63 o 
  -4   2   5       81.85       78.98     25.21 o 
  -3   2   5     1550.98     1583.96     35.34 o 
  -2   2   5     1939.23     2007.87     42.44 o 
  -1   2   5      382.99      369.38     12.48 o 
   0   2   5     1068.27     1071.56     15.89 o 
   1   2   5     6726.11     5800.13    178.45 o 
   2   2   5     1177.11     1617.33     22.46 o 
   3   2   5        0.05       11.45      7.35 o 
   4   2   5     1687.01     1750.48     31.98 o 
   5   2   5     5353.13     5552.01     56.56 o 
   6   2   5      309.94      280.77     26.13 o 
   7   2   5       11.76        1.18     24.72 o 
  -5   3   5      511.86      482.98     52.92 o 
  -4   3   5      475.11      462.70     45.91 o 
  -3   3   5     2231.99     2296.75     45.37 o 
  -2   3   5      459.05      433.51     17.12 o 
  -1   3   5      865.66      780.39     17.65 o 
   0   3   5     2007.38     2172.48     38.08 o 
   1   3   5     2856.91     2790.66    126.35 o 
   2   3   5      308.42      300.38     15.71 o 
   3   3   5     2937.19     3553.77    134.28 o 
   4   3   5     1842.84     1405.27     67.15 o 
   5   3   5      594.21      706.10     28.16 o 
   6   3   5      188.16      212.54     23.78 o 
   7   3   5      757.55      730.80     56.24 o 
  -4   4   5      429.11      404.94     33.07 o 
  -3   4   5        0.35        0.00     19.94 o 
  -2   4   5      984.44      983.32     36.35 o 
  -1   4   5     1021.66      976.28     22.08 o 
   0   4   5      604.21      676.02     25.49 o 
   1   4   5      593.61      712.90     21.25 o 
   2   4   5     1818.51     1645.50     49.18 o 
   3   4   5     2665.50     2628.58     91.30 o 
   4   4   5       34.33       41.00     15.42 o 
   5   4   5     2159.48     2031.98     43.45 o 
   6   4   5     1152.55     1318.93     57.32 o 
   7   4   5      504.20      433.17     50.06 o 
  -3   5   5      637.07      660.60     43.48 o 
  -2   5   5      788.93      901.28     33.66 o 
  -1   5   5       88.07       76.95     15.32 o 
   0   5   5      214.09      236.26     15.60 o 
   1   5   5     3346.16     3454.17    114.41 o 
   2   5   5      420.91      346.19     20.18 o 
   3   5   5        4.57       29.03     20.53 o 
   4   5   5      962.44     1101.64     51.60 o 
   5   5   5     2550.78     2532.62     69.32 o 
   6   5   5      490.56      450.31     49.88 o 
  -2   6   5       81.60       92.70     29.30 o 
  -1   6   5       69.54       87.34     25.39 o 
   0   6   5      503.06      477.54     28.54 o 
   1   6   5      292.94      323.39     21.81 o 
   2   6   5       13.14       14.88     19.57 o 
   3   6   5     1184.94     1247.42     56.83 o 
   4   6   5      705.54      713.80     46.88 o 
   5   6   5       12.18       25.18     32.66 o 
   6   6   5      153.66      127.61     39.25 o 
   0   7   5       52.29       37.86     27.55 o 
   1   7   5      209.53      172.34     29.19 o 
   2   7   5      301.10      383.86     34.28 o 
   3   7   5      528.70      480.35     53.11 o 
   4   7   5       13.67        8.08     36.13 o 
  -3  -7   6     1213.89     1178.70     40.96 o 
  -2  -7   6      117.27      103.87     22.69 o 
  -1  -7   6       43.87       48.97     30.24 o 
   0  -7   6      253.97      278.48     37.02 o 
  -5  -6   6     1303.79     1328.40     49.76 o 
  -4  -6   6      374.11      381.78     33.98 o 
  -3  -6   6       40.05       30.28     18.46 o 
  -2  -6   6      501.10      455.85     28.69 o 
  -1  -6   6     1979.81     2042.04     39.74 o 
   0  -6   6      283.41      309.71     29.50 o 
   1  -6   6       35.36       41.83     26.94 o 
   2  -6   6      537.11      511.55     43.03 o 
  -6  -5   6      749.54      696.35     43.84 o 
  -5  -5   6     1435.51     1324.45     88.65 o 
  -4  -5   6        0.07        9.93     20.26 o 
  -3  -5   6     1875.82     1728.03     36.46 o 
  -2  -5   6     2010.20     2140.56     37.44 o 
  -1  -5   6      706.55      740.37     26.18 o 
   0  -5   6      594.02      578.19     24.21 o 
   1  -5   6      819.82      742.51     48.85 o 
   2  -5   6      542.19      527.42     36.59 o 
   3  -5   6       82.87       79.17     28.04 o 
  -6  -4   6      665.40      655.70     69.61 o 
  -5  -4   6      208.56      215.18     24.24 o 
  -4  -4   6      364.30      320.14     26.26 o 
  -3  -4   6     1626.80     1620.25     31.30 o 
  -2  -4   6      589.19      580.85     22.09 o 
  -1  -4   6     1938.04     1968.74     31.27 o 
   0  -4   6     1708.90     1718.24     44.04 o 
   1  -4   6     1221.96     1191.50     26.58 o 
   2  -4   6      144.18      126.82     16.01 o 
   3  -4   6     1281.90     1281.43     33.81 o 
   4  -4   6      258.84      288.97     25.08 o 
  -6  -3   6       36.81       33.48     23.60 o 
  -5  -3   6     4577.13     4561.23     68.90 o 
  -4  -3   6     1550.84     1617.47     68.10 o 
  -3  -3   6      137.93      142.56     11.36 o 
  -2  -3   6     3183.11     3201.90     80.09 o 
  -1  -3   6     3869.90     4050.74     85.91 o 
   0  -3   6     1552.98     1620.35     44.06 o 
   1  -3   6      212.63      221.19     12.56 o 
   2  -3   6     1896.19     1813.24     30.25 o 
   3  -3   6     1412.23     1423.35     31.05 o 
   4  -3   6       14.48       16.70     16.83 o 
   5  -3   6      280.94      322.30     25.78 o 
  -6  -2   6     1020.68     1033.02     41.23 o 
  -5  -2   6      938.60      996.79     36.15 o 
  -4  -2   6       69.32       74.19     15.88 o 
  -3  -2   6     2489.67     2544.37    106.09 o 
  -2  -2   6     7500.03     7786.47    257.93 o 
  -1  -2   6       18.92       42.37      7.42 o 
   0  -2   6     1412.02     1487.77     18.90 o 
   1  -2   6     7253.45     7383.59    133.74 o 
   2  -2   6      405.07      371.98     13.90 o 
   3  -2   6        2.01        0.08     10.52 o 
   4  -2   6      540.00      567.07     24.71 o 
   5  -2   6     3009.47     2903.70     46.89 o 
   6  -2   6      120.97      126.58     25.04 o 
  -6  -1   6      458.01      451.85     42.40 o 
  -5  -1   6     1295.27     1316.91     55.11 o 
  -4  -1   6     1160.68     1238.05     33.15 o 
  -3  -1   6      808.78      837.23     26.46 o 
  -2  -1   6     1060.52     1057.63     26.42 o 
  -1  -1   6     5246.88     5308.22     68.81 o 
   0  -1   6     9057.77     8801.92    103.66 o 
   1  -1   6     7839.93     8774.94     57.04 o 
   2  -1   6      775.90      899.92     17.67 o 
   3  -1   6     3027.95     2859.98     83.77 o 
   4  -1   6     1005.67      971.81     26.18 o 
   5  -1   6      270.35      287.90     24.86 o 
   6  -1   6       14.14        0.00     20.63 o 
  -6   0   6      215.17      248.75     39.96 o 
  -5   0   6     1678.86     1664.33     42.45 o 
  -4   0   6     4052.43     4117.57    108.11 o 
  -3   0   6       32.51       50.24     13.58 o 
  -2   0   6     3124.00     2974.21     39.58 o 
  -1   0   6      897.72      900.49     32.29 o 
   0   0   6      596.70      612.77     11.96 o 
   1   0   6        8.30       13.21      5.52 o 
   2   0   6     1496.22     1565.50     36.28 o 
   3   0   6     2472.29     2042.32     33.55 o 
   4   0   6        6.70        2.86     11.29 o 
   5   0   6     3958.96     3933.32     66.42 o 
   6   0   6      787.23      810.82     38.01 o 
   7   0   6      216.54      241.33     32.19 o 
  -6   1   6      502.69      583.81     51.11 o 
  -5   1   6        2.47        8.27     27.25 o 
  -4   1   6       18.48       21.10     17.66 o 
  -3   1   6     3631.03     3385.40     47.39 o 
  -2   1   6     5116.82     4937.81    182.61 o 
  -1   1   6       18.51       29.01     10.40 o 
   0   1   6     3438.04     4046.13     71.39 o 
   1   1   6    12336.51    11106.23     66.06 o 
   2   1   6     1203.80     1084.67     27.23 o 
   3   1   6       54.32       53.20     11.43 o 
   4   1   6      611.57      606.04     24.02 o 
   5   1   6     4136.96     4258.39    175.95 o 
   6   1   6      644.95      516.61     52.58 o 
   7   1   6      162.32      143.56     28.48 o 
  -5   2   6      481.20      522.41     50.67 o 
  -4   2   6     2147.87     2098.20     66.01 o 
  -3   2   6      871.70      914.28     30.40 o 
  -2   2   6       37.26       33.31      9.88 o 
  -1   2   6      264.60      234.38     14.01 o 
   0   2   6    10321.14    10112.63    455.89 o 
   1   2   6     3401.50     3146.86     90.22 o 
   2   2   6       48.59        0.00      8.78 o 
   3   2   6     3691.82     4330.29    196.19 o 
   4   2   6     1498.52     1508.19     63.41 o 
   5   2   6      106.34      116.99     17.28 o 
   6   2   6      127.53      116.35     22.60 o 
   7   2   6      919.85      892.72     44.25 o 
  -5   3   6      222.65      207.56     42.87 o 
  -4   3   6      617.52      557.16     50.56 o 
  -3   3   6       10.58       13.47     19.85 o 
  -2   3   6     1359.41     1475.06     35.75 o 
  -1   3   6      560.09      421.73     15.90 o 
   0   3   6       41.75       86.72      9.29 o 
   1   3   6     2710.00     2806.12    107.96 o 
   2   3   6     2162.05     2200.74     79.75 o 
   3   3   6     3553.24     3791.26    252.67 o 
   4   3   6       99.38       27.96     14.68 o 
   5   3   6     3226.67     2948.63     46.74 o 
   6   3   6     1595.92     1727.69     71.46 o 
   7   3   6      181.16      171.72     28.95 o 
  -4   4   6      202.01      258.48     43.91 o 
  -3   4   6      552.50      509.45     35.16 o 
  -2   4   6     1914.01     1933.35     31.00 o 
  -1   4   6       91.70       90.87     12.45 o 
   0   4   6     1270.11     1220.84     22.87 o 
   1   4   6     2692.28     2968.77    104.02 o 
   2   4   6     1255.32      987.86     29.15 o 
   3   4   6      127.36       87.72     26.46 o 
   4   4   6     1009.89      924.81     30.96 o 
   5   4   6      803.26      827.62     34.67 o 
   6   4   6      401.95      468.09     46.82 o 
  -3   5   6      253.93      236.12     41.16 o 
  -2   5   6        0.17       11.85     19.28 o 
  -1   5   6      296.15      325.74     20.72 o 
   0   5   6     1129.87     1102.93     31.22 o 
   1   5   6      280.49      301.48     25.98 o 
   2   5   6      227.85      206.52     27.51 o 
   3   5   6     2037.60     1696.95     55.32 o 
   4   5   6     1491.69     1608.44     56.96 o 
   5   5   6       57.06       67.94     26.99 o 
   6   5   6      400.34      460.03     51.64 o 
  -2   6   6      376.92      432.13     52.76 o 
  -1   6   6      348.91      411.26     31.51 o 
   0   6   6       26.21       17.04     17.98 o 
   1   6   6      525.03      475.80     32.67 o 
   2   6   6     1560.46     1519.05     46.09 o 
   3   6   6      695.13      784.49     51.72 o 
   4   6   6       87.60       94.34     33.05 o 
   5   6   6      453.08      502.73     48.97 o 
   0   7   6      193.80      187.77     46.35 o 
   1   7   6      272.66      246.25     32.37 o 
   2   7   6      154.83      179.68     29.82 o 
   3   7   6      116.69      156.89     40.19 o 
   4   7   6      827.96      804.01     60.82 o 
  -3  -7   7       15.55       21.92     28.79 o 
  -2  -7   7      292.38      340.93     29.77 o 
  -1  -7   7      480.75      493.45     41.88 o 
  -5  -6   7      670.89      665.26     44.46 o 
  -4  -6   7        7.90       13.77     22.47 o 
  -3  -6   7      726.63      751.59     44.06 o 
  -2  -6   7     1004.98      932.60     33.86 o 
  -1  -6   7        1.80        2.95     17.42 o 
   0  -6   7      217.31      216.25     29.81 o 
   1  -6   7      627.49      638.91     55.60 o 
   2  -6   7      151.09      157.38     33.98 o 
  -5  -5   7      784.69      745.34     39.08 o 
  -4  -5   7     1506.56     1424.45     45.62 o 
  -3  -5   7     1199.12     1118.28     38.65 o 
  -2  -5   7      177.32      194.65     19.40 o 
  -1  -5   7     1161.49     1195.62     30.83 o 
   0  -5   7     1982.68     1996.46     48.20 o 
   1  -5   7      588.57      554.03     34.09 o 
   2  -5   7      101.58       88.64     25.87 o 
   3  -5   7      492.66      462.00     38.76 o 
  -6  -4   7      386.28      401.63     35.31 o 
  -5  -4   7     1866.02     1891.10     50.40 o 
  -4  -4   7     1595.17     1539.53     56.17 o 
  -3  -4   7       10.35       14.82     16.88 o 
  -2  -4   7     2233.17     2124.69     80.91 o 
  -1  -4   7     1786.30     1655.30     30.35 o 
   0  -4   7      527.83      492.32     17.83 o 
   1  -4   7      217.38      224.10     17.11 o 
   2  -4   7      899.71      890.62     28.44 o 
   3  -4   7      464.87      462.17     26.89 o 
   4  -4   7        0.60        0.59     21.22 o 
  -6  -3   7      951.67      989.20     63.25 o 
  -5  -3   7      228.39      237.11     20.77 o 
  -4  -3   7       94.40       78.11     15.83 o 
  -3  -3   7     2630.40     2550.24     62.48 o 
  -2  -3   7     2944.62     3006.42     61.66 o 
  -1  -3   7        1.00        0.00      8.60 o 
   0  -3   7     1211.02     1287.74     42.71 o 
   1  -3   7     2821.67     2786.00     55.44 o 
   2  -3   7      450.91      433.93     21.88 o 
   3  -3   7      446.35      431.88     23.21 o 
   4  -3   7     1083.77     1082.87     33.66 o 
   5  -3   7     1093.16     1156.41     38.93 o 
  -6  -2   7      155.56      142.28     27.37 o 
  -5  -2   7      831.10      904.97     41.12 o 
  -4  -2   7     4848.32     4907.75    304.78 o 
  -3  -2   7     2515.46     2472.39     98.60 o 
  -2  -2   7       61.93       71.47      9.03 o 
  -1  -2   7      988.52     1031.78     20.60 o 
   0  -2   7     5162.67     5031.40     63.06 o 
   1  -2   7     1304.44     1300.48     37.57 o 
   2  -2   7      257.83      222.27     12.44 o 
   3  -2   7     1967.83     2019.47     33.20 o 
   4  -2   7     1264.44     1228.46     30.63 o 
   5  -2   7        0.14        0.00     17.46 o 
   6  -2   7      112.01      113.80     29.58 o 
  -6  -1   7      371.74      431.54     34.36 o 
  -5  -1   7     1145.33     1180.97     52.43 o 
  -4  -1   7      837.66      854.80     31.77 o 
  -3  -1   7      206.95      227.26     17.96 o 
  -2  -1   7     4510.44     4776.04    126.27 o 
  -1  -1   7     6729.50     6515.77    148.50 o 
   0  -1   7     1424.60     1538.55     44.55 o 
   1  -1   7     1068.25      958.06     16.97 o 
   2  -1   7     1527.88     1502.07     58.74 o 
   3  -1   7      706.12      608.88     21.04 o 
   4  -1   7        0.22        0.00     13.02 o 
   5  -1   7     1623.06     1462.17     35.93 o 
   6  -1   7     1082.15     1006.43     50.56 o 
  -6   0   7      723.81      770.04     59.20 o 
  -5   0   7       30.07       36.95     22.40 o 
  -4   0   7      801.08      792.15     65.15 o 
  -3   0   7     2813.22     2906.34     45.55 o 
  -2   0   7     3480.03     3237.66     52.64 o 
  -1   0   7       97.37      133.08      9.48 o 
   0   0   7     3879.06     3847.00     60.81 o 
   1   0   7     6111.28     6404.24     45.25 o 
   2   0   7     2255.63     2219.13     52.96 o 
   3   0   7      415.33      473.95     14.85 o 
   4   0   7     2307.46     2058.89     73.09 o 
   5   0   7      859.26      818.34     34.00 o 
   6   0   7      175.56      193.49     27.01 o 
  -6   1   7      106.89       72.68     41.67 o 
  -5   1   7      170.20      173.22     34.84 o 
  -4   1   7     1503.34     1382.15     38.94 o 
  -3   1   7     1899.98     1667.45     81.79 o 
  -2   1   7      332.77      292.63     22.01 o 
  -1   1   7     2914.45     2869.82     41.63 o 
   0   1   7     3581.36     3673.80    149.38 o 
   1   1   7     1025.08      772.05     29.13 o 
   2   1   7      538.39      468.85     20.19 o 
   3   1   7     3979.95     3775.78    202.07 o 
   4   1   7     2287.57     2399.10    106.58 o 
   5   1   7      102.12       76.61     18.22 o 
   6   1   7     1052.04     1091.90     43.26 o 
   7   1   7      829.54      847.47     45.11 o 
  -5   2   7      615.55      625.44     55.45 o 
  -4   2   7      135.14       89.91     30.83 o 
  -3   2   7       40.85       34.52     17.37 o 
  -2   2   7     2855.80     2928.13     46.00 o 
  -1   2   7     3056.05     2960.27    143.07 o 
   0   2   7      670.78      594.38     24.46 o 
   1   2   7     2255.26     1989.34     34.83 o 
   2   2   7     4435.42     3922.67     47.11 o 
   3   2   7     1066.64     1292.87     30.00 o 
   4   2   7       25.75       20.45     13.58 o 
   5   2   7      970.88     1117.47     34.03 o 
   6   2   7     1472.55     1353.35     45.74 o 
   7   2   7       60.46       85.60     29.39 o 
  -4   3   7      240.29      203.93     38.73 o 
  -3   3   7     1200.00     1168.51     47.31 o 
  -2   3   7      584.51      581.49     30.20 o 
  -1   3   7        0.05       10.45      9.62 o 
   0   3   7     1534.89     1333.21     40.83 o 
   1   3   7     5026.23     5121.82    249.77 o 
   2   3   7     1130.61     1204.77     29.46 o 
   3   3   7       59.42       86.90     14.86 o 
   4   3   7     1955.31     2026.84     70.12 o 
   5   3   7      419.42      347.57     27.34 o 
   6   3   7        9.01        0.00     20.71 o 
   7   3   7      482.45      449.69     37.23 o 
  -4   4   7      236.17      237.55     49.62 o 
  -3   4   7      337.67      257.04     28.71 o 
  -2   4   7      170.85      168.65     19.58 o 
  -1   4   7     1547.78     1577.12     52.78 o 
   0   4   7     1641.58     1655.37     39.42 o 
   1   4   7       19.61       53.25     15.63 o 
   2   4   7      930.69     1009.71     44.72 o 
   3   4   7     2738.29     2540.76     45.80 o 
   4   4   7     2462.76     2302.53     44.92 o 
   5   4   7        5.84        0.00     19.99 o 
   6   4   7      834.70      956.48     54.62 o 
  -3   5   7       32.37       36.39     32.33 o 
  -2   5   7      224.61      207.52     29.74 o 
  -1   5   7      576.65      613.95     26.53 o 
   0   5   7        5.40        2.57     16.11 o 
   1   5   7     1099.96     1106.95     36.79 o 
   2   5   7     1973.08     1811.72     57.87 o 
   3   5   7      932.90      839.13     44.95 o 
   4   5   7       41.91       16.59     23.78 o 
   5   5   7      399.74      503.89     47.14 o 
   6   5   7      661.61      738.86     56.96 o 
  -1   6   7        1.51       21.31     37.02 o 
   0   6   7      342.77      453.43     35.61 o 
   1   6   7      570.83      556.54     35.47 o 
   2   6   7      156.28      166.87     36.18 o 
   3   6   7      214.53      203.63     36.82 o 
   4   6   7     1149.84     1248.26     61.91 o 
   5   6   7      446.04      489.58     52.93 o 
   1   7   7        1.83        2.07     27.39 o 
   2   7   7      254.67      252.66     46.68 o 
   3   7   7      781.85      820.06     62.24 o 
  -4  -6   8     1546.52     1524.57     52.60 o 
  -3  -6   8      423.12      450.95     35.83 o 
  -2  -6   8       16.62       10.74     20.68 o 
  -1  -6   8      652.14      590.16     30.70 o 
   0  -6   8      691.68      694.98     43.73 o 
   1  -6   8      284.45      312.75     35.61 o 
  -5  -5   8     1394.58     1429.73     50.78 o 
  -4  -5   8      818.70      859.78     39.75 o 
  -3  -5   8       39.75       30.65     23.33 o 
  -2  -5   8     1114.49     1079.62     32.08 o 
  -1  -5   8     1344.11     1395.66     33.62 o 
   0  -5   8        1.59        0.00     20.68 o 
   1  -5   8      406.07      416.56     33.93 o 
   2  -5   8      612.13      634.29     40.72 o 
   3  -5   8      252.10      272.95     35.06 o 
  -6  -4   8      975.83     1025.62     48.92 o 
  -5  -4   8        9.80        7.69     21.14 o 
  -4  -4   8      464.87      399.59     30.28 o 
  -3  -4   8     2288.43     2133.92     47.33 o 
  -2  -4   8     2913.04     2791.49     51.83 o 
  -1  -4   8      217.60      202.21     17.29 o 
   0  -4   8      875.96      883.56     26.64 o 
   1  -4   8     1487.05     1506.74     32.30 o 
   2  -4   8      189.17      174.38     18.65 o 
   3  -4   8      233.84      206.66     22.08 o 
   4  -4   8      343.23      332.77     27.59 o 
  -6  -3   8       83.66       99.14     27.65 o 
  -5  -3   8     1235.19     1135.17     34.88 o 
  -4  -3   8     2485.68     2434.87     68.94 o 
  -3  -3   8     1657.19     1647.87     48.63 o 
  -2  -3   8      115.22      112.48     11.98 o 
  -1  -3   8     1743.92     1688.34     43.52 o 
   0  -3   8     1567.71     1668.48     49.16 o 
   1  -3   8      494.71      446.01     17.22 o 
   2  -3   8      616.54      570.14     24.45 o 
   3  -3   8     2266.66     2255.07     71.02 o 
   4  -3   8      644.93      612.75     29.79 o 
   5  -3   8        9.87       10.80     23.54 o 
  -6  -2   8      306.28      348.93     32.33 o 
  -5  -2   8     1226.01     1253.42     41.04 o 
  -4  -2   8      449.60      426.67     23.95 o 
  -3  -2   8      668.61      609.81     33.41 o 
  -2  -2   8     6308.50     6399.97     69.05 o 
  -1  -2   8     2121.29     2215.91     45.54 o 
   0  -2   8      151.19      138.29     10.47 o 
   1  -2   8     2131.75     2196.83     44.05 o 
   2  -2   8     3270.58     3094.46    111.73 o 
   3  -2   8     1212.50     1277.17     39.71 o 
   4  -2   8       29.78       13.73     16.52 o 
   5  -2   8      584.13      597.56     32.33 o 
  -6  -1   8     1087.54     1102.92     47.07 o 
  -5  -1   8       20.63        8.52     20.73 o 
  -4  -1   8      363.26      375.07     28.25 o 
  -3  -1   8     2893.72     2854.78     47.16 o 
  -2  -1   8     4024.92     4128.02     86.38 o 
  -1  -1   8       82.94       57.90      8.64 o 
   0  -1   8     1290.33     1041.56     18.28 o 
   1  -1   8     5099.85     5021.31     59.97 o 
   2  -1   8        7.79       10.99      8.64 o 
   3  -1   8      556.22      516.82     21.43 o 
   4  -1   8     1112.06     1168.02     30.22 o 
   5  -1   8      627.53      516.82     33.41 o 
   6  -1   8        4.96        0.00     24.61 o 
  -6   0   8        4.38        8.11     37.35 o 
  -5   0   8      713.13      646.84     37.75 o 
  -4   0   8     1593.29     1696.27     42.51 o 
  -3   0   8      795.35      783.75     30.84 o 
  -2   0   8      454.70      449.98     27.22 o 
  -1   0   8     2178.44     2048.00     43.35 o 
   0   0   8     4335.44     4288.52    114.45 o 
   1   0   8      354.87      479.97     13.74 o 
   2   0   8     2148.83     2572.64     34.23 o 
   3   0   8     3677.41     3407.84     87.65 o 
   4   0   8     1888.19     1795.09     41.16 o 
   5   0   8      207.65      205.06     23.95 o 
   6   0   8      633.00      568.87     37.88 o 
  -5   1   8      517.85      530.03     54.20 o 
  -4   1   8      615.60      567.70     33.93 o 
  -3   1   8     1247.88     1247.67     36.65 o 
  -2   1   8     4882.85     4384.55     56.15 o 
  -1   1   8     2212.24     2352.77     99.37 o 
   0   1   8      134.56      129.52     16.50 o 
   1   1   8     3158.22     3151.03     42.90 o 
   2   1   8     3047.92     3103.83     99.93 o 
   3   1   8     2739.68     2360.87    138.82 o 
   4   1   8       11.53        0.00     12.13 o 
   5   1   8     1582.28     1648.83     42.95 o 
   6   1   8      609.76      599.62     37.39 o 
  -5   2   8      100.86       67.67     39.18 o 
  -4   2   8      103.85      112.21     25.72 o 
  -3   2   8     1149.70     1035.25     35.58 o 
  -2   2   8      558.85      596.61     29.80 o 
  -1   2   8       13.02       22.56     14.68 o 
   0   2   8     4608.04     4714.36    129.83 o 
   1   2   8     3684.37     3128.02     45.10 o 
   2   2   8      228.76      245.52     19.69 o 
   3   2   8      661.02      604.21     29.03 o 
   4   2   8     2214.06     2345.73    124.63 o 
   5   2   8      598.61      689.73     25.77 o 
   6   2   8       29.50        0.67     20.60 o 
   7   2   8      619.68      544.86     43.38 o 
  -4   3   8      839.73      857.17     61.43 o 
  -3   3   8       41.98       63.89     24.21 o 
  -2   3   8       96.40       96.16     20.55 o 
  -1   3   8     1093.87     1129.64     52.36 o 
   0   3   8     2553.85     2528.76    140.00 o 
   1   3   8       13.09       27.99     14.46 o 
   2   3   8     1063.29      927.99     30.68 o 
   3   3   8     3665.01     3962.62    100.51 o 
   4   3   8      659.11      567.54     27.64 o 
   5   3   8      278.75      331.74     25.13 o 
   6   3   8      872.78      837.97     55.57 o 
  -3   4   8      183.25      182.54     40.80 o 
  -2   4   8     1017.56     1019.83     56.55 o 
  -1   4   8      720.73      642.85     27.41 o 
   0   4   8       40.27       17.99     18.51 o 
   1   4   8      975.55      882.39     32.89 o 
   2   4   8     1769.16     1696.68     40.12 o 
   3   4   8      749.39      703.79     31.64 o 
   4   4   8      244.59      285.17     23.98 o 
   5   4   8     1536.28     1409.97     43.77 o 
   6   4   8     1076.87     1173.31     59.55 o 
  -2   5   8      211.19      156.61     30.55 o 
  -1   5   8       72.52       65.93     20.71 o 
   0   5   8     1532.18     1551.19     37.86 o 
   1   5   8     1083.43     1125.75     40.78 o 
   2   5   8      242.00      216.76     30.67 o 
   3   5   8      384.34      337.52     40.07 o 
   4   5   8     1027.80     1032.27     54.59 o 
   5   5   8      397.01      452.29     44.07 o 
   6   5   8        9.47       23.57     35.66 o 
  -1   6   8      268.29      337.33     47.32 o 
   0   6   8      349.10      359.25     32.24 o 
   1   6   8        4.91       12.18     33.42 o 
   2   6   8      479.14      487.21     50.99 o 
   3   6   8     1065.82     1150.03     61.12 o 
   4   6   8      155.08      160.97     39.58 o 
   5   6   8      141.95      157.28     42.04 o 
  -4  -6   9      212.80      213.74     32.01 o 
  -3  -6   9      292.96      289.83     32.98 o 
  -2  -6   9     1113.26     1171.89     47.55 o 
  -1  -6   9      586.22      525.56     42.68 o 
   0  -6   9       49.06       38.34     28.19 o 
   1  -6   9      285.70      262.25     35.72 o 
  -5  -5   9        5.62        0.00     27.75 o 
  -4  -5   9      460.06      503.34     36.42 o 
  -3  -5   9     1977.86     1921.22     51.05 o 
  -2  -5   9      953.91      898.50     39.79 o 
  -1  -5   9       31.16       28.39     17.43 o 
   0  -5   9      852.23      859.24     42.47 o 
   1  -5   9     1104.36     1109.73     45.15 o 
   2  -5   9      261.11      260.45     32.42 o 
   3  -5   9       20.30       27.87     31.09 o 
  -5  -4   9      838.88      749.31     41.34 o 
  -4  -4   9     1068.16      994.83     41.19 o 
  -3  -4   9      779.11      751.02     35.39 o 
  -2  -4   9      255.91      272.19     23.46 o 
  -1  -4   9     1239.93     1206.63     30.59 o 
   0  -4   9     1663.89     1728.87     34.50 o 
   1  -4   9        2.07        0.00     15.39 o 
   2  -4   9      755.26      771.39     30.28 o 
   3  -4   9      652.63      640.83     31.40 o 
   4  -4   9      300.83      286.03     28.54 o 
  -6  -3   9      897.27      916.71     80.38 o 
  -5  -3   9     1243.68     1159.65     44.57 o 
  -4  -3   9      554.31      578.53     27.46 o 
  -3  -3   9      389.83      377.68     23.43 o 
  -2  -3   9     2985.82     2981.90     50.48 o 
  -1  -3   9      440.15      468.08     18.75 o 
   0  -3   9        0.06       11.52     11.07 o 
   1  -3   9     2954.69     3216.91     69.92 o 
   2  -3   9     2491.73     2486.83     73.91 o 
   3  -3   9      720.41      701.62     29.88 o 
   4  -3   9       28.15       33.65     21.89 o 
   5  -3   9      405.25      425.63     37.20 o 
  -6  -2   9      532.50      501.95     40.34 o 
  -5  -2   9       99.05       82.14     24.96 o 
  -4  -2   9     1002.41      993.97     30.73 o 
  -3  -2   9     3719.84     3427.08     43.46 o 
  -2  -2   9     1353.95     1418.62     29.65 o 
  -1  -2   9       22.42       25.19     10.01 o 
   0  -2   9     2785.73     2702.91     41.86 o 
   1  -2   9     3364.96     3230.87     56.46 o 
   2  -2   9      366.43      342.11     19.91 o 
   3  -2   9       74.46       37.38     15.81 o 
   4  -2   9     1262.00     1324.50     41.69 o 
   5  -2   9      154.01      147.16     27.88 o 
  -6  -1   9        7.48       12.50     30.27 o 
  -5  -1   9      632.40      687.88     38.16 o 
  -4  -1   9     2598.62     2609.66     51.02 o 
  -3  -1   9      200.12      240.87     21.30 o 
  -2  -1   9      225.64      191.31     15.02 o 
  -1  -1   9     2485.25     2735.32     49.80 o 
   0  -1   9     3002.51     2448.36     26.69 o 
   1  -1   9      106.86       82.50      9.87 o 
   2  -1   9     1806.11     1869.14     57.08 o 
   3  -1   9     2779.46     2550.82     95.10 o 
   4  -1   9      773.92      787.09     38.18 o 
   5  -1   9      120.60      157.59     28.65 o 
   6  -1   9      424.25      392.86     34.74 o 
  -5   0   9     1010.48      970.52     44.22 o 
  -4   0   9      167.75      217.52     24.73 o 
  -3   0   9      693.65      730.70     31.23 o 
  -2   0   9     1874.13     1707.60     39.44 o 
  -1   0   9     2096.98     1969.28     74.64 o 
   0   0   9      850.26      823.98     17.45 o 
   1   0   9     3907.54     3452.41     67.39 o 
   2   0   9     4115.44     4803.20    109.02 o 
   3   0   9      740.10      556.39     21.40 o 
   4   0   9      521.83      462.15     27.81 o 
   5   0   9     1219.77     1122.20     39.09 o 
   6   0   9      813.47      802.26     42.61 o 
  -5   1   9       18.29       31.41     37.48 o 
  -4   1   9      669.96      634.06     57.86 o 
  -3   1   9     2213.33     2207.92     65.01 o 
  -2   1   9     1068.30      907.80     48.67 o 
  -1   1   9       32.28        0.00     13.71 o 
   0   1   9     2821.41     2862.04    110.83 o 
   1   1   9     1737.99     1572.88     34.74 o 
   2   1   9      296.89      306.63     22.30 o 
   3   1   9     1493.02     1693.91     42.43 o 
   4   1   9     2776.90     2453.78     70.36 o 
   5   1   9      573.98      679.34     34.96 o 
   6   1   9        0.31        0.00     22.86 o 
  -5   2   9      387.86      404.15     51.69 o 
  -4   2   9      771.45      739.93     41.23 o 
  -3   2   9      228.30      217.85     24.87 o 
  -2   2   9      614.03      623.44     32.05 o 
  -1   2   9     2783.51     2606.29     47.61 o 
   0   2   9     2079.86     2153.71     42.09 o 
   1   2   9       15.40        0.00     14.12 o 
   2   2   9     1012.66      733.06     28.51 o 
   3   2   9     2417.50     2435.42     43.18 o 
   4   2   9      363.30      331.49     26.39 o 
   5   2   9      289.63      251.92     19.58 o 
   6   2   9     1252.70     1400.74     47.00 o 
  -4   3   9        1.07        0.00     37.86 o 
  -3   3   9      465.04      443.51     35.74 o 
  -2   3   9     1390.76     1515.73     43.95 o 
  -1   3   9     1079.42      889.52     35.21 o 
   0   3   9       35.88       27.86     16.07 o 
   1   3   9     1699.84     1591.75     37.87 o 
   2   3   9     1922.74     1704.69     80.58 o 
   3   3   9       50.99      115.29     18.54 o 
   4   3   9     1077.77     1308.97     38.30 o 
   5   3   9     1583.79     1615.07     42.97 o 
   6   3   9     1276.32     1228.79     64.08 o 
  -3   4   9      458.66      451.27     51.23 o 
  -2   4   9      115.80       98.41     27.45 o 
  -1   4   9      240.16      295.05     26.19 o 
   0   4   9     1245.76     1082.28     78.76 o 
   1   4   9     1146.90     1203.54     38.89 o 
   2   4   9       53.26       56.52     18.23 o 
   3   4   9     1128.29     1100.50     36.51 o 
   4   4   9     2011.01     2090.95     47.96 o 
   5   4   9      520.35      469.60     35.63 o 
   6   4   9       29.08        0.00     32.31 o 
  -2   5   9      189.13      224.91     53.04 o 
  -1   5   9     1053.63      919.74     84.27 o 
   0   5   9      712.17      752.58     42.90 o 
   1   5   9       16.08       13.28     24.31 o 
   2   5   9      408.88      530.73     47.02 o 
   3   5   9      669.92      594.33     48.83 o 
   4   5   9       85.12      109.67     34.28 o 
   5   5   9      226.95      271.98     41.08 o 
   0   6   9       13.87        0.00     40.92 o 
   1   6   9      448.02      450.97     54.55 o 
   2   6   9      535.92      589.01     50.97 o 
   3   6   9        7.60        2.02     31.32 o 
   4   6   9      454.27      441.05     54.90 o 
  -3  -6  10      954.87     1028.87     50.33 o 
  -2  -6  10      113.77      127.60     30.16 o 
  -1  -6  10       50.99       44.81     30.75 o 
   0  -6  10      784.43      775.10     60.22 o 
  -4  -5  10     1513.15     1603.10     56.27 o 
  -3  -5  10      275.58      300.37     30.60 o 
  -2  -5  10      282.28      273.62     29.23 o 
  -1  -5  10      871.71      904.32     33.91 o 
   0  -5  10      629.66      643.33     41.89 o 
   1  -5  10       11.32       25.86     26.99 o 
   2  -5  10      109.75       81.90     31.76 o 
  -5  -4  10     1006.63      910.15     46.35 o 
  -4  -4  10      121.58      120.65     24.56 o 
  -3  -4  10      463.14      464.63     33.82 o 
  -2  -4  10     1720.70     1783.25     45.42 o 
  -1  -4  10      829.04      786.95     29.14 o 
   0  -4  10      287.43      261.49     19.87 o 
   1  -4  10     2060.53     2145.61     53.72 o 
   2  -4  10      780.64      833.50     35.41 o 
   3  -4  10      195.01      205.11     25.05 o 
  -5  -3  10        6.01        5.72     25.78 o 
  -4  -3  10      864.12      831.92     32.57 o 
  -3  -3  10     1297.20     1309.02     33.80 o 
  -2  -3  10      646.88      641.11     26.42 o 
  -1  -3  10      756.25      759.99     22.65 o 
   0  -3  10     2847.72     2767.87     55.71 o 
   1  -3  10     3106.69     3254.48     43.74 o 
   2  -3  10      264.97      213.48     20.74 o 
   3  -3  10      527.52      542.21     30.85 o 
   4  -3  10      530.91      516.78     59.90 o 
  -5  -2  10      863.58      810.29     36.98 o 
  -4  -2  10     2304.02     2350.17     52.22 o 
  -3  -2  10      168.06      146.10     17.44 o 
  -2  -2  10      643.45      537.69     24.15 o 
  -1  -2  10     2226.04     2328.90     29.70 o 
   0  -2  10      693.67      732.47     20.58 o 
   1  -2  10        6.69       11.51     11.18 o 
   2  -2  10     1099.24     1108.09     36.85 o 
   3  -2  10     1976.22     1752.37    110.51 o 
   4  -2  10      310.09      393.28     31.87 o 
   5  -2  10      207.48      225.94     30.70 o 
  -5  -1  10      752.07      791.95     41.78 o 
  -4  -1  10      298.36      337.74     38.59 o 
  -3  -1  10     1284.95     1206.34     39.90 o 
  -2  -1  10     2880.62     2681.88     38.59 o 
  -1  -1  10     1103.98     1172.51     22.20 o 
   0  -1  10      213.35      336.58     16.80 o 
   1  -1  10     3162.23     2757.01     91.80 o 
   2  -1  10     1489.09     1526.95     41.65 o 
   3  -1  10       40.02       30.98     16.63 o 
   4  -1  10      338.88      355.64     29.45 o 
   5  -1  10     1089.31     1208.46     45.52 o 
  -5   0  10       88.76       83.28     27.82 o 
  -4   0  10      854.14      797.26     36.95 o 
  -3   0  10     1709.25     1783.19     43.08 o 
  -2   0  10      606.25      446.86     27.88 o 
  -1   0  10      222.01      214.60     15.74 o 
   0   0  10     4269.67     4300.69     93.06 o 
   1   0  10     2063.63     1832.06     31.47 o 
   2   0  10        0.86       27.11     12.16 o 
   3   0  10     2383.57     2616.07     58.93 o 
   4   0  10     2193.95     2026.31    137.38 o 
   5   0  10      349.82      350.46     29.66 o 
   6   0  10        5.99        0.00     26.51 o 
  -5   1  10      488.92      510.07     60.71 o 
  -4   1  10      899.40      919.64     41.66 o 
  -3   1  10        0.76       11.16     20.42 o 
  -2   1  10     1470.02     1534.89     42.05 o 
  -1   1  10     2375.94     1776.39     72.92 o 
   0   1  10     2343.02     2574.27     95.34 o 
   1   1  10       61.00       91.55     17.12 o 
   2   1  10     1425.70     1357.87     33.23 o 
   3   1  10     3417.46     3321.94     72.96 o 
   4   1  10      538.68      409.56     24.18 o 
   5   1  10      314.55      209.34     26.71 o 
   6   1  10      749.70      824.80     58.96 o 
  -4   2  10       48.06       20.82     28.60 o 
  -3   2  10      751.52      713.00     37.74 o 
  -2   2  10     2379.13     2431.96    173.40 o 
  -1   2  10      620.52      555.07     31.33 o 
   0   2  10      101.45       66.41     17.91 o 
   1   2  10     1084.71     1339.10     37.11 o 
   2   2  10      681.52      471.73     50.42 o 
   3   2  10       21.75        7.49     15.88 o 
   4   2  10     1316.82     1456.37     51.64 o 
   5   2  10     1722.24     1736.80     60.87 o 
   6   2  10      696.59      786.31     42.36 o 
  -3   3  10      380.16      353.01     33.94 o 
  -2   3  10      246.21      296.73     29.27 o 
  -1   3  10      205.96      283.25     25.10 o 
   0   3  10     2757.66     2534.78     58.80 o 
   1   3  10      792.16      788.92     33.76 o 
   2   3  10       50.54       55.36     18.56 o 
   3   3  10     2352.92     1980.78     49.74 o 
   4   3  10     2268.70     2705.48     52.34 o 
   5   3  10      371.02      321.17     27.93 o 
   6   3  10       13.67        0.00     26.40 o 
  -3   4  10       35.01       62.45     44.05 o 
  -2   4  10      513.80      512.95     40.94 o 
  -1   4  10     1260.15     1301.17     62.12 o 
   0   4  10      974.29      820.55     37.88 o 
   1   4  10       28.41       87.21     21.27 o 
   2   4  10      850.26      908.68     36.70 o 
   3   4  10     1362.27     1366.37     41.72 o 
   4   4  10       78.58      105.10     25.02 o 
   5   4  10      328.59      410.76     35.41 o 
   6   4  10      842.35      784.26     46.01 o 
  -1   5  10       67.74       57.64     30.66 o 
   0   5  10      376.63      431.42     37.07 o 
   1   5  10      434.82      445.39     36.62 o 
   2   5  10      607.36      712.57     48.91 o 
   3   5  10        9.22       17.36     32.07 o 
   4   5  10      625.03      553.52     51.79 o 
   5   5  10     1061.98     1135.05     64.82 o 
   1   6  10      352.03      307.25     46.88 o 
   2   6  10       25.55       24.40     39.28 o 
   3   6  10      564.49      671.89     60.17 o 
   4   6  10      519.43      497.13     58.10 o 
  -4  -5  11       17.73        0.00     28.34 o 
  -3  -5  11      850.84      870.52     42.89 o 
  -2  -5  11     1430.84     1446.42     49.46 o 
  -1  -5  11       94.58      101.57     26.83 o 
   0  -5  11        4.52       14.44     29.86 o 
   1  -5  11      674.49      671.36     45.61 o 
   2  -5  11      612.94      593.36     45.19 o 
  -4  -4  11      691.76      730.30     41.33 o 
  -3  -4  11      964.47      945.78     39.92 o 
  -2  -4  11      281.97      271.49     27.31 o 
  -1  -4  11      570.98      599.22     35.76 o 
   0  -4  11     1786.71     1799.02     38.38 o 
   1  -4  11      228.95      229.28     29.40 o 
   2  -4  11        4.27        0.00     20.97 o 
   3  -4  11      398.11      423.91     30.51 o 
  -5  -3  11      789.87      758.22     44.71 o 
  -4  -3  11     1327.75     1240.23     44.53 o 
  -3  -3  11        3.18       14.04     17.52 o 
  -2  -3  11     1249.88     1328.85     33.88 o 
  -1  -3  11     2289.88     2337.50     53.18 o 
   0  -3  11     2852.03     2897.88     84.51 o 
   1  -3  11       78.23       53.64     14.92 o 
   2  -3  11     1047.02     1101.49     56.91 o 
   3  -3  11      556.14      508.31     37.55 o 
   4  -3  11      126.87       97.92     30.16 o 
  -5  -2  11      583.77      638.32     35.43 o 
  -4  -2  11       25.21       23.62     18.88 o 
  -3  -2  11     1843.22     1884.00     54.34 o 
  -2  -2  11     3201.18     2982.93     42.87 o 
  -1  -2  11      636.26      727.09     26.29 o 
   0  -2  11      147.04      164.30     14.84 o 
   1  -2  11      609.34      637.85     22.62 o 
   2  -2  11     1258.88     1203.45     62.99 o 
   3  -2  11        1.53        1.77     20.12 o 
   4  -2  11      895.10      864.42     42.61 o 
   5  -2  11      506.32      603.03     62.56 o 
  -5  -1  11        0.79        9.70     27.55 o 
  -4  -1  11     1108.54     1009.03     42.74 o 
  -3  -1  11      837.57      834.15     30.04 o 
  -2  -1  11        7.08        8.06     13.97 o 
  -1  -1  11      632.12      620.78     24.91 o 
   0  -1  11     6220.74     6638.60     51.91 o 
   1  -1  11      465.22      351.17     21.23 o 
   2  -1  11       80.53       71.93     15.11 o 
   3  -1  11     1419.51     1324.04     77.37 o 
   4  -1  11     2093.81     2241.44     89.69 o 
   5  -1  11      177.87      172.69     29.75 o 
  -5   0  11      977.35     1017.31     49.26 o 
  -4   0  11     1062.14      951.35     42.54 o 
  -3   0  11        2.04        0.00     19.92 o 
  -2   0  11     1349.51     1366.22     41.09 o 
  -1   0  11     2467.44     2314.39     36.49 o 
   0   0  11     1698.68     1635.72     38.26 o 
   1   0  11       40.47       24.64     12.90 o 
   2   0  11     2436.97     2195.59     35.55 o 
   3   0  11     1861.65     2069.43     49.29 o 
   4   0  11       42.81       15.04     20.20 o 
   5   0  11      198.81      209.74     28.67 o 
  -4   1  11      101.71      113.67     28.34 o 
  -3   1  11      537.51      523.27     52.07 o 
  -2   1  11     2348.96     2372.75     51.76 o 
  -1   1  11      743.65      568.74     32.20 o 
   0   1  11     1556.41     1194.60     36.54 o 
   1   1  11      942.92     1042.97     26.52 o 
   2   1  11     1658.48     1611.50     31.84 o 
   3   1  11        5.94        0.00     13.46 o 
   4   1  11     1398.74     1430.46     58.08 o 
   5   1  11      794.54      650.60     48.29 o 
   6   1  11      381.75      414.18     36.44 o 
  -4   2  11      848.23      901.90     48.38 o 
  -3   2  11      596.53      500.22     36.05 o 
  -2   2  11       35.60       51.23     22.56 o 
  -1   2  11      740.15      738.59     36.15 o 
   0   2  11     2676.81     2685.44     51.77 o 
   1   2  11     1348.71     1448.40     40.55 o 
   2   2  11      155.40      249.06     22.03 o 
   3   2  11     1881.23     1716.76     60.57 o 
   4   2  11     1447.49     1503.47     57.75 o 
   5   2  11      211.93      206.79     26.30 o 
   6   2  11      233.27      233.89     31.01 o 
  -3   3  11       40.22       21.53     28.18 o 
  -2   3  11      606.40      506.81     38.79 o 
  -1   3  11      973.93     1102.95     70.99 o 
   0   3  11        2.12       12.79     19.77 o 
   1   3  11      115.96      103.51     21.22 o 
   2   3  11     2993.81     2958.68    201.63 o 
   3   3  11     1660.05     1577.91     75.83 o 
   4   3  11       39.57       87.08     24.57 o 
   5   3  11      338.73      368.91     33.01 o 
   6   3  11     1329.79     1290.78     75.76 o 
  -2   4  11      443.02      438.95     39.19 o 
  -1   4  11      189.99      192.16     29.92 o 
   0   4  11      593.26      685.02     39.35 o 
   1   4  11     1533.68     1377.79     94.75 o 
   2   4  11      710.19      751.42     37.41 o 
   3   4  11        0.07        0.00     22.35 o 
   4   4  11      599.50      627.31     64.78 o 
   5   4  11      833.74      853.16     42.72 o 
  -1   5  11      106.65      101.12     34.58 o 
   0   5  11      280.23      271.40     35.48 o 
   1   5  11      404.88      405.73     35.52 o 
   2   5  11      142.35      153.71     38.78 o 
   3   5  11      810.13      946.68     60.78 o 
   4   5  11      576.35      536.56     50.13 o 
   2   6  11      699.99      748.36     65.52 o 
  -3  -5  12      645.55      682.39     44.68 o 
  -2  -5  12       22.56       21.55     24.79 o 
  -1  -5  12       62.03       93.95     27.08 o 
   0  -5  12     1122.30     1134.93     53.31 o 
   1  -5  12      121.99      134.66     34.18 o 
  -4  -4  12      798.74      816.69     43.81 o 
  -3  -4  12      101.22       87.93     26.46 o 
  -2  -4  12     1942.42     1881.57     54.59 o 
  -1  -4  12     1879.48     1941.08     51.17 o 
   0  -4  12      537.53      568.16     32.10 o 
   1  -4  12        2.14        0.00     28.97 o 
   2  -4  12      638.99      638.58     56.17 o 
  -4  -3  12       57.43       47.73     24.34 o 
  -3  -3  12      712.41      738.29     32.38 o 
  -2  -3  12     2060.51     2134.81    120.80 o 
  -1  -3  12      902.36      869.99     35.88 o 
   0  -3  12     1261.45     1193.35     30.10 o 
   1  -3  12      834.39      848.79     33.90 o 
   2  -3  12      225.57      239.52     27.82 o 
   3  -3  12        1.76        0.21     24.39 o 
  -4  -2  12     1491.71     1512.36     60.08 o 
  -3  -2  12      779.67      802.88     33.37 o 
  -2  -2  12        1.81        8.57     16.12 o 
  -1  -2  12      578.36      570.58     27.84 o 
   0  -2  12     2260.58     2249.89     33.73 o 
   1  -2  12     1641.28     1720.28     52.98 o 
   2  -2  12      111.14      157.06     33.92 o 
   3  -2  12     1340.22     1323.00    104.42 o 
   4  -2  12      438.85      398.31     34.47 o 
  -4  -1  12      887.82      795.55     35.08 o 
  -3  -1  12        2.74        6.50     16.95 o 
  -2  -1  12     2424.53     2224.79     45.20 o 
  -1  -1  12     2671.52     2669.40     73.48 o 
   0  -1  12        2.37        0.00     13.98 o 
   1  -1  12       19.17       29.34     14.47 o 
   2  -1  12     1351.20     1342.83     34.61 o 
   3  -1  12     1445.36     1372.89     43.65 o 
   4  -1  12        4.38        2.08     23.88 o 
   5  -1  12      481.21      552.81     58.91 o 
  -4   0  12      137.35      140.47     29.69 o 
  -3   0  12      762.51      761.35     38.43 o 
  -2   0  12     1351.45     1365.14     42.43 o 
  -1   0  12      230.64      216.19     23.86 o 
   0   0  12     2585.85     2632.70     39.19 o 
   1   0  12     5761.39     5355.10     70.08 o 
   2   0  12     1176.90     1254.66     39.15 o 
   3   0  12        0.47        1.56     15.05 o 
   4   0  12      298.53      387.53     32.35 o 
   5   0  12      739.71      708.09     42.74 o 
  -4   1  12     1004.73     1032.01     48.92 o 
  -3   1  12      820.87      768.74     39.52 o 
  -2   1  12        0.51        3.31     21.98 o 
  -1   1  12      624.39      607.11     37.38 o 
   0   1  12     1034.76      925.53     35.83 o 
   1   1  12     1843.79     1882.57     34.20 o 
   2   1  12      153.16      130.49     16.35 o 
   3   1  12     2010.21     2149.67     39.04 o 
   4   1  12      529.09      517.38     28.69 o 
   5   1  12        4.44        4.88     25.50 o 
  -3   2  12        8.26        0.00     26.68 o 
  -2   2  12      582.88      542.56     38.28 o 
  -1   2  12     1044.69     1030.57     86.66 o 
   0   2  12      143.72      125.39     23.24 o 
   1   2  12     1379.15     1357.39     41.02 o 
   2   2  12     1882.07     2084.84     48.16 o 
   3   2  12     1833.35     1669.61    157.09 o 
   4   2  12       39.52       23.33     17.59 o 
   5   2  12      839.95      758.06     55.86 o 
  -3   3  12      643.69      626.33     49.03 o 
  -2   3  12      552.66      505.77     41.56 o 
  -1   3  12       65.48       86.00     26.86 o 
   0   3  12      719.83      803.83     39.18 o 
   1   3  12     3307.67     3297.53     60.27 o 
   2   3  12      939.34      899.04     39.35 o 
   3   3  12       37.59       26.05     21.64 o 
   4   3  12      310.42      327.97     30.19 o 
   5   3  12      581.86      728.03     43.02 o 
  -1   4  12      372.83      365.69     35.27 o 
   0   4  12      305.38      334.47     34.11 o 
   1   4  12      135.78       91.71     26.27 o 
   2   4  12      188.25      187.96     27.85 o 
   3   4  12     1649.88     1600.63     66.28 o 
   4   4  12      682.02      726.03     42.44 o 
   5   4  12        0.06        8.28     29.72 o 
   0   5  12        7.06        5.92     28.34 o 
   1   5  12      563.96      564.31     42.23 o 
   2   5  12      820.12      842.95     62.78 o 
   3   5  12      420.48      468.23     57.75 o 
   4   5  12        5.45        7.53     39.29 o 
  -3  -4  13     1030.43     1007.70     47.68 o 
  -2  -4  13     1061.47     1165.85     46.19 o 
  -1  -4  13       56.23       63.92     27.17 o 
   0  -4  13      594.12      571.85     68.75 o 
   1  -4  13     1331.71     1243.55     73.83 o 
   2  -4  13      293.19      296.43     49.60 o 
  -4  -3  13     1665.59     1592.85     53.83 o 
  -3  -3  13     1019.76     1024.20     36.80 o 
  -2  -3  13        3.01        8.18     20.10 o 
  -1  -3  13      825.95      853.38     32.82 o 
   0  -3  13     1355.91     1328.21     71.29 o 
   1  -3  13      538.87      569.60     64.61 o 
   2  -3  13       54.76       67.06     26.55 o 
   3  -3  13      580.07      649.92     44.17 o 
  -4  -2  13      438.89      435.30     31.06 o 
  -3  -2  13       42.92       59.72     20.65 o 
  -2  -2  13     1086.42     1105.95     36.96 o 
  -1  -2  13     1423.65     1487.57     42.61 o 
   0  -2  13        4.19        0.40     21.16 o 
   1  -2  13     1082.08     1084.68     32.65 o 
   2  -2  13     1426.02     1626.15     50.41 o 
   3  -2  13      587.19      493.22     62.82 o 
   4  -2  13        4.80        0.00     27.62 o 
  -4  -1  13      228.40      214.80     26.85 o 
  -3  -1  13     1396.57     1296.92     39.05 o 
  -2  -1  13      800.85      760.41     32.34 o 
  -1  -1  13        4.30       15.78     20.88 o 
   0  -1  13     1479.11     1650.75     43.59 o 
   1  -1  13     2763.91     2741.86     91.30 o 
   2  -1  13     1087.19     1068.06     32.18 o 
   3  -1  13       95.12      103.02     24.52 o 
   4  -1  13      744.70      716.50     42.90 o 
  -4   0  13     1273.28     1183.69     51.34 o 
  -3   0  13      787.53      773.98     42.98 o 
  -2   0  13        0.29        4.42     22.64 o 
  -1   0  13     1333.79     1341.87     44.12 o 
   0   0  13     1597.93     1760.80     47.25 o 
   1   0  13      219.52      179.65     20.24 o 
   2   0  13      126.45       86.10     18.05 o 
   3   0  13     1358.98     1335.01     35.62 o 
   4   0  13      571.35      601.61     39.67 o 
   5   0  13        1.96        3.28     28.26 o 
  -3   1  13       91.86       75.43     28.80 o 
  -2   1  13      905.13      993.87     43.86 o 
  -1   1  13     1504.82     1469.34     53.05 o 
   0   1  13       27.83       26.75     21.06 o 
   1   1  13     1027.10      977.83     33.99 o 
   2   1  13     2299.04     2209.03     44.37 o 
   3   1  13      434.66      527.47     27.71 o 
   4   1  13       28.81       52.90     24.66 o 
   5   1  13      583.92      532.47     42.45 o 
  -3   2  13      543.56      561.07     42.39 o 
  -2   2  13      503.44      448.49     37.37 o 
  -1   2  13       66.91       76.60     25.36 o 
   0   2  13      980.84      923.05     40.87 o 
   1   2  13     1653.56     1845.15     49.67 o 
   2   2  13      737.53      748.09     37.72 o 
   3   2  13      313.91      274.77     22.86 o 
   4   2  13     1209.04     1314.44     50.29 o 
   5   2  13      683.18      671.44     44.81 o 
  -2   3  13       23.13       30.13     31.40 o 
  -1   3  13      987.16     1074.78     46.41 o 
   0   3  13      930.20      944.05     43.68 o 
   1   3  13      110.18      103.65     26.02 o 
   2   3  13      443.04      509.75     38.00 o 
   3   3  13      997.35      893.98     95.78 o 
   4   3  13      704.78      731.13     43.84 o 
   5   3  13        0.06        0.00     22.77 o 
  -1   4  13      422.87      432.36     37.87 o 
   0   4  13       70.85       23.94     26.81 o 
   1   4  13      260.88      265.18     33.27 o 
   2   4  13     1025.35      958.75     43.87 o 
   3   4  13      115.88       99.92     28.59 o 
   4   4  13       89.86       96.13     31.09 o 
   2   5  13       68.95      103.16     44.98 o 
  -2  -4  14       42.77       31.62     31.42 o 
  -1  -4  14      724.37      760.21     47.73 o 
  -3  -3  14       57.49       26.70     27.87 o 
  -2  -3  14      767.47      783.96     37.43 o 
  -1  -3  14     1210.83     1326.73     69.05 o 
   0  -3  14       46.91       80.92     24.64 o 
   1  -3  14      645.32      573.62     52.80 o 
   2  -3  14      982.51     1142.83     85.56 o 
  -3  -2  14     1008.37     1185.51     41.39 o 
  -2  -2  14      906.90      815.01     79.67 o 
  -1  -2  14       14.30       18.45     24.85 o 
   0  -2  14      963.28     1002.61     43.19 o 
   1  -2  14     1216.97     1293.14     51.64 o 
   2  -2  14      170.96      192.50     28.65 o 
   3  -2  14      450.25      507.04     43.05 o 
  -3  -1  14      376.01      379.61     35.32 o 
  -2  -1  14      245.13      301.85     36.64 o 
  -1  -1  14     1858.79     1726.52     99.00 o 
   0  -1  14      922.50     1156.67     88.46 o 
   1  -1  14      296.00      253.52     24.52 o 
   2  -1  14      537.95      524.03     30.02 o 
   3  -1  14     1572.86     1545.40     50.62 o 
   4  -1  14      507.81      494.49     39.99 o 
  -3   0  14      148.37      119.54     31.07 o 
  -2   0  14     1927.00     2028.55     75.79 o 
  -1   0  14     1323.34     1278.49     51.71 o 
   0   0  14        4.41        1.32     20.26 o 
   1   0  14      571.81      710.03     31.05 o 
   2   0  14      992.30      893.55     33.14 o 
   3   0  14      129.83      185.81     29.04 o 
   4   0  14       99.39       96.94     28.52 o 
  -3   1  14      641.14      612.91     46.47 o 
  -2   1  14      489.95      612.17     42.70 o 
  -1   1  14       16.63       29.68     23.35 o 
   0   1  14      735.77      673.84     40.02 o 
   1   1  14     1783.00     1905.47     51.12 o 
   2   1  14        6.21        0.00     18.06 o 
   3   1  14      803.53      725.05     32.30 o 
   4   1  14     1118.22     1313.52     50.26 o 
  -2   2  14      356.25      380.56     44.05 o 
  -1   2  14     1328.72     1442.77     51.54 o 
   0   2  14     1112.04     1019.38     44.63 o 
   1   2  14      316.52      409.62     34.96 o 
   2   2  14      408.84      479.82     30.58 o 
   3   2  14     1151.88     1064.29     36.38 o 
   4   2  14      413.54      453.80     31.37 o 
  -1   3  14      580.46      599.49     43.29 o 
   0   3  14        1.37        5.50     25.25 o 
   1   3  14      684.85      679.38     47.35 o 
   2   3  14      558.91      610.66     41.33 o 
   3   3  14      151.76      100.51     29.46 o 
   4   3  14       92.21       56.26     29.39 o 
   0   4  14      566.41      648.36     57.74 o 
   1   4  14      905.70      933.17     49.61 o 
   2   4  14       19.15       23.10     28.31 o 
   3   4  14      339.55      318.47     36.56 o 
  -1  -3  15       69.42       79.34     27.58 o 
   0  -3  15      770.54      834.53     63.21 o 
   1  -3  15      778.96      758.35     63.91 o 
  -2  -2  15      308.39      361.30     35.80 o 
  -1  -2  15     1116.42     1051.50     81.78 o 
   0  -2  15      832.24      871.21     45.34 o 
   1  -2  15        1.84       17.03     24.68 o 
   2  -2  15      757.19      783.05     46.57 o 
  -2  -1  15     1709.84     1834.22    112.73 o 
  -1  -1  15      825.22      765.52     43.05 o 
   0  -1  15        1.97       17.43     24.43 o 
   1  -1  15      861.04     1041.08     44.13 o 
   2  -1  15      985.32      967.38     35.89 o 
   3  -1  15      100.06       94.43     29.86 o 
  -2   0  15      396.37      451.92     37.84 o 
  -1   0  15       51.51       53.23     26.83 o 
   0   0  15      891.52      893.25     42.23 o 
   1   0  15      955.07     1044.66     45.39 o 
   2   0  15       16.29        3.45     21.00 o 
   3   0  15      448.78      382.82     35.94 o 
  -2   1  15      391.30      354.83     37.72 o 
  -1   1  15     1371.60     1603.13     54.73 o 
   0   1  15      813.98      746.11     41.30 o 
   1   1  15        6.13        6.83     22.77 o 
   2   1  15      914.40      967.80     56.90 o 
   3   1  15     1066.25     1060.74     37.96 o 
  -1   2  15      484.41      580.64     45.46 o 
   0   2  15       15.38       22.89     28.12 o 
   1   2  15      869.86      794.40     44.56 o 
   2   2  15     1039.26     1115.44     39.00 o 
   3   2  15       73.55       54.83     24.01 o 
   0   3  15      560.72      631.81     46.03 o 
   1   3  15      493.10      494.97     39.82 o 
   2   3  15        3.09        0.00     28.41 o 
   3   3  15      409.91      502.88     42.02 o 
  -1  -2  16      774.43      814.13     48.23 o 
   0  -2  16      130.57      148.36     31.66 o 
   1  -2  16     1134.45     1102.39     50.30 o 
  -1  -1  16      249.41      351.97     36.18 o 
   0  -1  16      709.70      717.10     44.91 o 
   1  -1  16     1050.28     1296.58     50.69 o 
   2  -1  16        0.16        0.00     30.11 o 
  -1   0  16     1199.98     1261.05     53.34 o 
   0   0  16      162.38      195.04     31.47 o 
   1   0  16       46.03       48.91     28.51 o 
   2   0  16      959.74     1085.44     45.86 o 
  -1   1  16      269.16      331.21     35.99 o 
   0   1  16       80.59      107.86     31.10 o 
   1   1  16     1394.55     1505.65     75.61 o 
   2   1  16      466.62      444.91     37.71 o 
   0   2  16      671.33      750.83     46.57 o 
   1   2  16      759.48      796.14     48.51 o 
   2   2  16       35.01       23.79     30.03 o 
                                                 
